# Supplementary material for: Dual-energy three-compartment breast imaging for compositional biomarkers to improve detection of malignant lesions
Source: Commun Med (Lond). 2021 Aug 31;1:29. doi: 10.1038/s43856-021-00024-0 (PMC9053198; doi:10.1038/s43856-021-00024-0)
Supplement: Supplementary file 1 — Supplementary Data 1 [file 43856_2021_24_MOESM1_ESM.xlsx]

## Sheet: figure_3
path	cad_pred	nn_pred
0	0.72	0.275693
0	0.32	0.32842
0	0.08	0.337248
0	0.98	0.216667
0	0.17	0.659135
1	0.05	0.649143
1	0.3	0.547027
1	0.3	0.44735
0	0.08	0.790989
0	0.08	0.796345
0	0.08	0.159088
0	0.51	0.777203
0	0.51	0.491217
0	0.14	0.364243
0	0.21	0.333905
0	0.74	0.433407
0	0.83	0.0349957
0	0.04	0.0246552
0	0.27	0.319927
0	0.27	0.175303
0	0.26	0.193982
0	1	0.155018
0	0.06	0.0520168
0	0.99	0.0913377
0	0.5	0.703067
0	0.82	0.295594
0	0.17	0.630045
0	0.57	0.307806
0	0.17	0.557544
0	0.12	0.0961363
0	0.12	0.129935
0	0.12	0.071463
0	0.44	0.430719
0	0.28	0.43485
0	0.46	0.568789
0	0.46	0.114561
0	0.46	0.393838
0	0.46	0.0744191
0	0.43	0.0846184
0	0.43	0.280605
1	0.5	0.342842
0	0.1	0.0157476
1	1	0.700729
0	0.93	0.835355
0	0.27	0.362377
0	0.99	0.712162
1	0.57	0.863814
1	0.28	0.834544
1	0.57	0.829664
1	0.28	0.648827
1	0.23	0.473159
1	0.35	0.493021
1	0.23	0.391696
1	0.35	0.288691
0	0.17	0.719226
0	1	0.869067
0	1	0.4006
0	0.12	0.127356
0	0.12	0.127356
0	0.64	0.137314
0	0.64	0.36806
0	0.83	0.1021
0	0.19	0.0474466
0	0.19	0.0318051
0	0.69	0.237503
0	0.83	0.393131
0	0.76	0.379558
0	0.69	0.0847048
0	0.44	0.831646
0	0.4	0.862565
0	0.44	0.831901
0	1	0.0480305
0	0.98	0.870223
0	0.98	0.902453
0	0.98	0.573474
0	0.15	0.0542502
0	0.15	0.0713727
0	0.15	0.0400268
0	0.15	0.0879608
0	0.15	0.113294
1	0.99	0.903369
1	0.46	0.737951
1	0.99	0.906343
1	0.87	0.880762
1	0.87	0.868821
1	0.99	0.900187
1	0.46	0.638749
1	0.99	0.905495
0	0.5	0.0551116
0	0.5	0.463704
0	0.97	0.88674
0	0.97	0.536818
0	1	0.735311
0	0.96	0.291383
0	1	0.441413
0	0.24	0.62767
0	0.55	0.631682
0	0.33	0.497043
1	0.99	0.784261
1	0.99	0.782563
1	0.82	0.723597
1	0.82	0.125022
1	0.02	0.850849
1	0.98	0.649678
0	0.82	0.536087
0	0.82	0.180427
0	0.03	0.078616
0	0.03	0.0764633
0	0.03	0.523971
0	0.66	0.423597
0	0.66	0.254776
0	0.66	0.223769
0	0.66	0.300639
0	1	0.210959
0	1	0.0478984
1	1	0.888801
1	1	0.829813
1	0.98	0.858057
1	0.98	0.802629
0	0.75	0.108772
0	0.19	0.283532
1	0.26	0.863293
1	0.26	0.828874
1	0.97	0.85651
1	0.97	0.858064
0	0.28	0.201099
0	0.69	0.707841
0	0.69	0.160257
1	1	0.176387
1	1	0.873951
1	1	0.827852
1	1	0.869057
1	0.98	0.639965
1	1	0.279687
1	1	0.413229
1	1	0.20489
1	0.98	0.636349
0	0.17	0.81433
0	0.03	0.811893
0	0.17	0.731436
0	0.98	0.85386
0	0.98	0.829583
0	0.41	0.32902
0	0.41	0.220636
0	0.57	0.463173
0	0.57	0.367871
0	0.15	0.601318
0	0.98	0.771103
0	0.15	0.601318
0	0.83	0.46773
0	0.26	0.286506
0	0.98	0.887702
0	0.98	0.90217
0	0.67	0.0215086
0	0.06	0.827929
0	0.06	0.778188
0	0.26	0.776805
0	0.75	0.552704
0	0.17	0.79192
0	0.72	0.101604
0	0.62	0.0619193
0	0.7	0.573222
0	0.95	0.376347
0	0.5	0.156359
0	0.23	0.564949
0	0.23	0.179147
0	0.7	0.716015
0	0.5	0.229997
0	0.5	0.520456
0	0.17	0.698469
0	0.17	0.215914
0	0.36	0.147141
0	0.82	0.247661
0	0.82	0.26806
0	0.99	0.221097
0	0.99	0.135024
0	0.48	0.0449722
0	0.99	0.177388
0	0.27	0.416761
0	0.25	0.198018
0	0.03	0.0697623
0	0.48	0.147171
1	0.48	0.818625
1	0.48	0.803709
1	0.48	0.769124
1	0.48	0.670454
1	0.95	0.888552
1	0.95	0.507278
0	0.18	0.19629
0	0.5	0.126779
0	0.48	0.840387
0	0.48	0.250813
0	0.69	0.0304676
0	0.69	0.0202019
0	0.33	0.0301348
0	0.77	0.0487886

## Sheet: figure_5_lipid_sig_by_path
Lipid (cm)	Region	Diagnosis	Finding
-0.023909	Lesion vs Outer Region 1	Benign	Benign
-0.0319083	Lesion vs Outer Region 2	Benign	Benign
-0.0155599	Lesion vs Outer Region 3	Benign	Benign
-0.055707	Lesion vs Outer Region 1	Benign	Benign
-0.0797745	Lesion vs Outer Region 2	Benign	Benign
-0.103195	Lesion vs Outer Region 3	Benign	Benign
-0.0228552	Lesion vs Outer Region 1	Benign	Benign
-0.0312452	Lesion vs Outer Region 2	Benign	Benign
-0.0431606	Lesion vs Outer Region 3	Benign	Benign
-0.00351637	Lesion vs Outer Region 1	Benign	Benign
-0.0133198	Lesion vs Outer Region 2	Benign	Benign
-0.0278408	Lesion vs Outer Region 3	Benign	Benign
-0.0278757	Lesion vs Outer Region 1	Benign	Benign
-0.0430554	Lesion vs Outer Region 2	Benign	Benign
-0.0534529	Lesion vs Outer Region 3	Benign	Benign
-0.00372824	Lesion vs Outer Region 1	Benign	Benign
-0.016556	Lesion vs Outer Region 2	Benign	Benign
-0.0104194	Lesion vs Outer Region 3	Benign	Benign
-0.0131964	Lesion vs Outer Region 1	Benign	Benign
-0.0290322	Lesion vs Outer Region 2	Benign	Benign
-0.0301531	Lesion vs Outer Region 3	Benign	Benign
-0.0181897	Lesion vs Outer Region 1	Benign	Benign
-0.0422488	Lesion vs Outer Region 2	Benign	Benign
-0.0297669	Lesion vs Outer Region 3	Benign	Benign
-0.0217009	Lesion vs Outer Region 1	Benign	Benign
-0.052644	Lesion vs Outer Region 2	Benign	Benign
-0.0596444	Lesion vs Outer Region 3	Benign	Benign
-0.0375856	Lesion vs Outer Region 1	Benign	Benign
-0.0638186	Lesion vs Outer Region 2	Benign	Benign
-0.0744307	Lesion vs Outer Region 3	Benign	Benign
-0.0235872	Lesion vs Outer Region 1	Benign	Benign
-0.0315344	Lesion vs Outer Region 2	Benign	Benign
-0.0289118	Lesion vs Outer Region 3	Benign	Benign
0.00462008	Lesion vs Outer Region 1	Benign	Benign
-0.0113112	Lesion vs Outer Region 2	Benign	Benign
-0.0225124	Lesion vs Outer Region 3	Benign	Benign
-0.0915761	Lesion vs Outer Region 1	Cancer	Invasive
-0.127583	Lesion vs Outer Region 2	Cancer	Invasive
-0.135047	Lesion vs Outer Region 3	Cancer	Invasive
-0.0249313	Lesion vs Outer Region 1	Benign	Benign
-0.0393886	Lesion vs Outer Region 2	Benign	Benign
-0.0368515	Lesion vs Outer Region 3	Benign	Benign
-0.00618342	Lesion vs Outer Region 1	Cancer	DCIS
-0.0254066	Lesion vs Outer Region 2	Cancer	DCIS
-0.033504	Lesion vs Outer Region 3	Cancer	DCIS
-0.0156414	Lesion vs Outer Region 1	Benign	Fibroadenoma
-0.0269506	Lesion vs Outer Region 2	Benign	Fibroadenoma
-0.0273427	Lesion vs Outer Region 3	Benign	Fibroadenoma
-0.0119798	Lesion vs Outer Region 1	Cancer	Invasive
-0.03125	Lesion vs Outer Region 2	Cancer	Invasive
-0.036386	Lesion vs Outer Region 3	Cancer	Invasive
-0.0332967	Lesion vs Outer Region 1	Cancer	Invasive
-0.0557963	Lesion vs Outer Region 2	Cancer	Invasive
-0.0589222	Lesion vs Outer Region 3	Cancer	Invasive
-0.0194326	Lesion vs Outer Region 1	Cancer	Invasive
-0.025745	Lesion vs Outer Region 2	Cancer	Invasive
-0.0305344	Lesion vs Outer Region 3	Cancer	Invasive
-0.00805332	Lesion vs Outer Region 1	Benign	Benign
-0.0207014	Lesion vs Outer Region 2	Benign	Benign
-0.0231394	Lesion vs Outer Region 3	Benign	Benign
-0.0293197	Lesion vs Outer Region 1	Benign	Fibroadenoma
-0.0468732	Lesion vs Outer Region 2	Benign	Fibroadenoma
-0.0532157	Lesion vs Outer Region 3	Benign	Fibroadenoma
-0.00705135	Lesion vs Outer Region 1	Benign	Fibroadenoma
-0.00609657	Lesion vs Outer Region 2	Benign	Fibroadenoma
-0.00262705	Lesion vs Outer Region 3	Benign	Fibroadenoma
-0.0269569	Lesion vs Outer Region 1	Benign	Benign
-0.0511798	Lesion vs Outer Region 2	Benign	Benign
-0.0581347	Lesion vs Outer Region 3	Benign	Benign
-0.0151219	Lesion vs Outer Region 1	Cancer	DCIS
-0.0357478	Lesion vs Outer Region 2	Cancer	DCIS
-0.0340647	Lesion vs Outer Region 3	Cancer	DCIS
-0.0294874	Lesion vs Outer Region 1	Benign	Benign
-0.0625641	Lesion vs Outer Region 2	Benign	Benign
-0.0729734	Lesion vs Outer Region 3	Benign	Benign
-0.0196019	Lesion vs Outer Region 1	Benign	Fibroadenoma
-0.0376218	Lesion vs Outer Region 2	Benign	Fibroadenoma
-0.0365008	Lesion vs Outer Region 3	Benign	Fibroadenoma
-0.0112723	Lesion vs Outer Region 1	Benign	Benign
-0.0272479	Lesion vs Outer Region 2	Benign	Benign
-0.0300001	Lesion vs Outer Region 3	Benign	Benign
-0.0292984	Lesion vs Outer Region 1	Benign	Fibroadenoma
-0.0411438	Lesion vs Outer Region 2	Benign	Fibroadenoma
-0.0368805	Lesion vs Outer Region 3	Benign	Fibroadenoma
-0.00843482	Lesion vs Outer Region 1	Benign	Benign
-0.0482615	Lesion vs Outer Region 2	Benign	Benign
-0.0571426	Lesion vs Outer Region 3	Benign	Benign
-0.0209424	Lesion vs Outer Region 1	Cancer	Invasive
-0.0424132	Lesion vs Outer Region 2	Cancer	Invasive
-0.0284438	Lesion vs Outer Region 3	Cancer	Invasive
-0.0163884	Lesion vs Outer Region 1	Cancer	Invasive
-0.0380822	Lesion vs Outer Region 2	Cancer	Invasive
-0.0436109	Lesion vs Outer Region 3	Cancer	Invasive
-0.0278785	Lesion vs Outer Region 1	Cancer	Invasive
-0.0501955	Lesion vs Outer Region 2	Cancer	Invasive
-0.055604	Lesion vs Outer Region 3	Cancer	Invasive
-0.0227222	Lesion vs Outer Region 1	Benign	Benign
-0.043537	Lesion vs Outer Region 2	Benign	Benign
-0.041955	Lesion vs Outer Region 3	Benign	Benign
-0.02829	Lesion vs Outer Region 1	Benign	Benign
-0.0504128	Lesion vs Outer Region 2	Benign	Benign
-0.0386487	Lesion vs Outer Region 3	Benign	Benign
-0.009706	Lesion vs Outer Region 1	Benign	Benign
-0.017844	Lesion vs Outer Region 2	Benign	Benign
-0.0135685	Lesion vs Outer Region 3	Benign	Benign
-0.0135509	Lesion vs Outer Region 1	Benign	Benign
-0.0179882	Lesion vs Outer Region 2	Benign	Benign
-0.0177662	Lesion vs Outer Region 3	Benign	Benign
-0.00512126	Lesion vs Outer Region 1	Benign	Fibroadenoma
-0.027245	Lesion vs Outer Region 2	Benign	Fibroadenoma
-0.0373404	Lesion vs Outer Region 3	Benign	Fibroadenoma
-0.00383486	Lesion vs Outer Region 1	Benign	Benign
-0.0133828	Lesion vs Outer Region 2	Benign	Benign
-0.0128489	Lesion vs Outer Region 3	Benign	Benign
-0.0358806	Lesion vs Outer Region 1	Benign	Fibroadenoma
-0.0569277	Lesion vs Outer Region 2	Benign	Fibroadenoma
-0.0625457	Lesion vs Outer Region 3	Benign	Fibroadenoma
-0.00396489	Lesion vs Outer Region 1	Benign	Benign
-0.0304992	Lesion vs Outer Region 2	Benign	Benign
-0.0489571	Lesion vs Outer Region 3	Benign	Benign
-0.0390517	Lesion vs Outer Region 1	Cancer	Invasive
-0.0688272	Lesion vs Outer Region 2	Cancer	Invasive
-0.0693337	Lesion vs Outer Region 3	Cancer	Invasive
-0.0325001	Lesion vs Outer Region 1	Cancer	Invasive
-0.0698544	Lesion vs Outer Region 2	Cancer	Invasive
-0.0779923	Lesion vs Outer Region 3	Cancer	Invasive
-0.0181544	Lesion vs Outer Region 1	Benign	Benign
-0.0380331	Lesion vs Outer Region 2	Benign	Benign
-0.0431827	Lesion vs Outer Region 3	Benign	Benign
-0.0193443	Lesion vs Outer Region 1	Benign	Fibroadenoma
-0.0311787	Lesion vs Outer Region 2	Benign	Fibroadenoma
-0.0368077	Lesion vs Outer Region 3	Benign	Fibroadenoma
-0.0186362	Lesion vs Outer Region 1	Benign	Benign
-0.0264272	Lesion vs Outer Region 2	Benign	Benign
-0.0294898	Lesion vs Outer Region 3	Benign	Benign
-0.0266508	Lesion vs Outer Region 1	Benign	Benign
-0.0482201	Lesion vs Outer Region 2	Benign	Benign
-0.0563745	Lesion vs Outer Region 3	Benign	Benign
-0.0116622	Lesion vs Outer Region 1	Benign	Benign
-0.0231312	Lesion vs Outer Region 2	Benign	Benign
-0.0213512	Lesion vs Outer Region 3	Benign	Benign
-0.0808151	Lesion vs Outer Region 1	Benign	Benign
-0.128055	Lesion vs Outer Region 2	Benign	Benign
-0.152986	Lesion vs Outer Region 3	Benign	Benign
-0.01443	Lesion vs Outer Region 1	Cancer	Invasive
-0.00979149	Lesion vs Outer Region 2	Cancer	Invasive
0.019274	Lesion vs Outer Region 3	Cancer	Invasive
-0.0050081	Lesion vs Outer Region 1	Benign	Fibroadenoma
-0.0147519	Lesion vs Outer Region 2	Benign	Fibroadenoma
-0.0154276	Lesion vs Outer Region 3	Benign	Fibroadenoma
-0.0119988	Lesion vs Outer Region 1	Benign	Benign
-0.0326901	Lesion vs Outer Region 2	Benign	Benign
-0.0370979	Lesion vs Outer Region 3	Benign	Benign
-0.0178762	Lesion vs Outer Region 1	Benign	Benign
-0.037547	Lesion vs Outer Region 2	Benign	Benign
-0.0377956	Lesion vs Outer Region 3	Benign	Benign
-0.0289811	Lesion vs Outer Region 1	Benign	Fibroadenoma
-0.0685053	Lesion vs Outer Region 2	Benign	Fibroadenoma
-0.0785722	Lesion vs Outer Region 3	Benign	Fibroadenoma
-0.0176194	Lesion vs Outer Region 1	Benign	Fibroadenoma
-0.0490269	Lesion vs Outer Region 2	Benign	Fibroadenoma
-0.0693553	Lesion vs Outer Region 3	Benign	Fibroadenoma
-0.0176322	Lesion vs Outer Region 1	Benign	Benign
-0.0398105	Lesion vs Outer Region 2	Benign	Benign
-0.0513809	Lesion vs Outer Region 3	Benign	Benign
-0.0135937	Lesion vs Outer Region 1	Cancer	DCIS
-0.0547917	Lesion vs Outer Region 2	Cancer	DCIS
-0.0438615	Lesion vs Outer Region 3	Cancer	DCIS
-0.00779132	Lesion vs Outer Region 1	Benign	Fibroadenoma
-0.0327255	Lesion vs Outer Region 2	Benign	Fibroadenoma
-0.0537524	Lesion vs Outer Region 3	Benign	Fibroadenoma
-0.00778526	Lesion vs Outer Region 1	Cancer	DCIS
-0.0264824	Lesion vs Outer Region 2	Cancer	DCIS
-0.0317268	Lesion vs Outer Region 3	Cancer	DCIS
-0.00971067	Lesion vs Outer Region 1	Benign	Benign
-0.022346	Lesion vs Outer Region 2	Benign	Benign
-0.0287406	Lesion vs Outer Region 3	Benign	Benign
-0.0172651	Lesion vs Outer Region 1	Benign	Benign
-0.0240706	Lesion vs Outer Region 2	Benign	Benign
-0.0272145	Lesion vs Outer Region 3	Benign	Benign
-0.0020092	Lesion vs Outer Region 1	Benign	Benign
-0.0285944	Lesion vs Outer Region 2	Benign	Benign
-0.0627743	Lesion vs Outer Region 3	Benign	Benign
-0.00153582	Lesion vs Outer Region 1	Cancer	DCIS
-0.0279106	Lesion vs Outer Region 2	Cancer	DCIS
-0.0299279	Lesion vs Outer Region 3	Cancer	DCIS
-0.00852898	Lesion vs Outer Region 1	Benign	Benign
-0.0345761	Lesion vs Outer Region 2	Benign	Benign
-0.0454134	Lesion vs Outer Region 3	Benign	Benign
-0.0113671	Lesion vs Outer Region 1	Benign	Benign
-0.0458141	Lesion vs Outer Region 2	Benign	Benign
-0.0559335	Lesion vs Outer Region 3	Benign	Benign
-0.0201086	Lesion vs Outer Region 1	Benign	Benign
-0.0480558	Lesion vs Outer Region 2	Benign	Benign
-0.0542238	Lesion vs Outer Region 3	Benign	Benign
-0.0166694	Lesion vs Outer Region 1	Benign	Benign
-0.0378216	Lesion vs Outer Region 2	Benign	Benign
-0.0395182	Lesion vs Outer Region 3	Benign	Benign
-0.00410703	Lesion vs Outer Region 1	Benign	Benign
-0.0135227	Lesion vs Outer Region 2	Benign	Benign
-0.0158347	Lesion vs Outer Region 3	Benign	Benign
-0.00388217	Lesion vs Outer Region 1	Benign	Benign
-0.0212028	Lesion vs Outer Region 2	Benign	Benign
-0.0280175	Lesion vs Outer Region 3	Benign	Benign
-0.0294255	Lesion vs Outer Region 1	Benign	Benign
-0.0514705	Lesion vs Outer Region 2	Benign	Benign
-0.0601326	Lesion vs Outer Region 3	Benign	Benign
-0.0615774	Lesion vs Outer Region 1	Benign	Benign
-0.104595	Lesion vs Outer Region 2	Benign	Benign
-0.129321	Lesion vs Outer Region 3	Benign	Benign
-0.0263058	Lesion vs Outer Region 1	Benign	Benign
-0.0419637	Lesion vs Outer Region 2	Benign	Benign
-0.0556871	Lesion vs Outer Region 3	Benign	Benign
-0.0385561	Lesion vs Outer Region 1	Benign	Benign
-0.0639002	Lesion vs Outer Region 2	Benign	Benign
-0.0600585	Lesion vs Outer Region 3	Benign	Benign
-0.0356777	Lesion vs Outer Region 1	Cancer	Invasive
-0.0456967	Lesion vs Outer Region 2	Cancer	Invasive
-0.0500187	Lesion vs Outer Region 3	Cancer	Invasive
-0.0155504	Lesion vs Outer Region 1	Benign	Fibroadenoma
-0.0297946	Lesion vs Outer Region 2	Benign	Fibroadenoma
-0.0298056	Lesion vs Outer Region 3	Benign	Fibroadenoma
-0.00118095	Lesion vs Outer Region 1	Cancer	DCIS
-0.0293326	Lesion vs Outer Region 2	Cancer	DCIS
-0.0537497	Lesion vs Outer Region 3	Cancer	DCIS
-0.0217064	Lesion vs Outer Region 1	Benign	Benign
-0.05214	Lesion vs Outer Region 2	Benign	Benign
-0.0557159	Lesion vs Outer Region 3	Benign	Benign
-0.0316322	Lesion vs Outer Region 1	Benign	Benign
-0.0449104	Lesion vs Outer Region 2	Benign	Benign
-0.0320489	Lesion vs Outer Region 3	Benign	Benign
-0.0122989	Lesion vs Outer Region 1	Cancer	DCIS
-0.0579359	Lesion vs Outer Region 2	Cancer	DCIS
-0.0742878	Lesion vs Outer Region 3	Cancer	DCIS
-0.0231199	Lesion vs Outer Region 1	Benign	Benign
-0.0382236	Lesion vs Outer Region 2	Benign	Benign
-0.0401326	Lesion vs Outer Region 3	Benign	Benign
-0.0455074	Lesion vs Outer Region 1	Benign	Benign
-0.0595765	Lesion vs Outer Region 2	Benign	Benign
-0.0572684	Lesion vs Outer Region 3	Benign	Benign
0.0143901	Lesion vs Outer Region 1	Benign	Benign
0.0102942	Lesion vs Outer Region 2	Benign	Benign
0.0155533	Lesion vs Outer Region 3	Benign	Benign
-0.011774	Lesion vs Outer Region 1	Cancer	DCIS
-0.01872	Lesion vs Outer Region 2	Cancer	DCIS
-0.0271768	Lesion vs Outer Region 3	Cancer	DCIS
-0.0208978	Lesion vs Outer Region 1	Cancer	DCIS
-0.0449271	Lesion vs Outer Region 2	Cancer	DCIS
-0.0528089	Lesion vs Outer Region 3	Cancer	DCIS
-0.0409561	Lesion vs Outer Region 1	Benign	Benign
-0.0706328	Lesion vs Outer Region 2	Benign	Benign
-0.0755368	Lesion vs Outer Region 3	Benign	Benign
-0.00972711	Lesion vs Outer Region 1	Benign	Benign
-0.0259328	Lesion vs Outer Region 2	Benign	Benign
-0.0254297	Lesion vs Outer Region 3	Benign	Benign
-0.0164987	Lesion vs Outer Region 1	Benign	Fibroadenoma
-0.0320757	Lesion vs Outer Region 2	Benign	Fibroadenoma
-0.0108088	Lesion vs Outer Region 3	Benign	Fibroadenoma
-0.021969	Lesion vs Outer Region 1	Benign	Fibroadenoma
-0.0393952	Lesion vs Outer Region 2	Benign	Fibroadenoma
-0.0436455	Lesion vs Outer Region 3	Benign	Fibroadenoma
-0.0397689	Lesion vs Outer Region 1	Cancer	Invasive
-0.0663479	Lesion vs Outer Region 2	Cancer	Invasive
-0.0716419	Lesion vs Outer Region 3	Cancer	Invasive
-0.025805	Lesion vs Outer Region 1	Cancer	Invasive
-0.0421943	Lesion vs Outer Region 2	Cancer	Invasive
-0.0556021	Lesion vs Outer Region 3	Cancer	Invasive
-0.00494936	Lesion vs Outer Region 1	Benign	Benign
-0.0249851	Lesion vs Outer Region 2	Benign	Benign
-0.0311451	Lesion vs Outer Region 3	Benign	Benign
-0.0301466	Lesion vs Outer Region 1	Cancer	DCIS
-0.0547838	Lesion vs Outer Region 2	Cancer	DCIS
-0.0568321	Lesion vs Outer Region 3	Cancer	DCIS
-0.0275877	Lesion vs Outer Region 1	Benign	Fibroadenoma
-0.0514073	Lesion vs Outer Region 2	Benign	Fibroadenoma
-0.0552561	Lesion vs Outer Region 3	Benign	Fibroadenoma
-0.0481403	Lesion vs Outer Region 1	Benign	Benign
-0.0785324	Lesion vs Outer Region 2	Benign	Benign
-0.0809322	Lesion vs Outer Region 3	Benign	Benign
-0.0421769	Lesion vs Outer Region 1	Benign	Benign
-0.0793201	Lesion vs Outer Region 2	Benign	Benign
-0.0802633	Lesion vs Outer Region 3	Benign	Benign
-0.0149234	Lesion vs Outer Region 1	Benign	Benign
-0.0366472	Lesion vs Outer Region 2	Benign	Benign
-0.0449485	Lesion vs Outer Region 3	Benign	Benign
-0.0133464	Lesion vs Outer Region 1	Benign	Fibroadenoma
-0.0273915	Lesion vs Outer Region 2	Benign	Fibroadenoma
-0.0306886	Lesion vs Outer Region 3	Benign	Fibroadenoma
-0.015392	Lesion vs Outer Region 1	Benign	Benign
-0.041379	Lesion vs Outer Region 2	Benign	Benign
-0.0429655	Lesion vs Outer Region 3	Benign	Benign
-0.0343312	Lesion vs Outer Region 1	Benign	Benign
-0.0607699	Lesion vs Outer Region 2	Benign	Benign
-0.0691767	Lesion vs Outer Region 3	Benign	Benign
-0.0258275	Lesion vs Outer Region 1	Benign	Benign
-0.0380722	Lesion vs Outer Region 2	Benign	Benign
-0.0394809	Lesion vs Outer Region 3	Benign	Benign
-0.00914626	Lesion vs Outer Region 1	Cancer	Invasive
-0.0221625	Lesion vs Outer Region 2	Cancer	Invasive
-0.0366661	Lesion vs Outer Region 3	Cancer	Invasive
-0.0222572	Lesion vs Outer Region 1	Benign	Benign
-0.0405925	Lesion vs Outer Region 2	Benign	Benign
-0.044909	Lesion vs Outer Region 3	Benign	Benign
-0.00845581	Lesion vs Outer Region 1	Benign	Benign
-0.0215774	Lesion vs Outer Region 2	Benign	Benign
-0.0286833	Lesion vs Outer Region 3	Benign	Benign
-0.0133325	Lesion vs Outer Region 1	Benign	Benign
-0.0273156	Lesion vs Outer Region 2	Benign	Benign
-0.0362269	Lesion vs Outer Region 3	Benign	Benign
-0.047218	Lesion vs Outer Region 1	Cancer	DCIS
-0.0528883	Lesion vs Outer Region 2	Cancer	DCIS
-0.0617778	Lesion vs Outer Region 3	Cancer	DCIS
-0.026772	Lesion vs Outer Region 1	Benign	Benign
-0.0391077	Lesion vs Outer Region 2	Benign	Benign
-0.0381121	Lesion vs Outer Region 3	Benign	Benign
-0.0546302	Lesion vs Outer Region 1	Benign	Benign
-0.0920905	Lesion vs Outer Region 2	Benign	Benign
-0.116366	Lesion vs Outer Region 3	Benign	Benign
-0.0348645	Lesion vs Outer Region 1	Benign	Benign
-0.0700749	Lesion vs Outer Region 2	Benign	Benign
-0.0787829	Lesion vs Outer Region 3	Benign	Benign
0.00783823	Lesion vs Outer Region 1	Benign	Fibroadenoma
0.00424756	Lesion vs Outer Region 2	Benign	Fibroadenoma
0.0193236	Lesion vs Outer Region 3	Benign	Fibroadenoma
-0.0399773	Lesion vs Outer Region 1	Benign	Fibroadenoma
-0.0653655	Lesion vs Outer Region 2	Benign	Fibroadenoma
-0.0721678	Lesion vs Outer Region 3	Benign	Fibroadenoma
-0.0291135	Lesion vs Outer Region 1	Cancer	DCIS
-0.0603793	Lesion vs Outer Region 2	Cancer	DCIS
-0.0687441	Lesion vs Outer Region 3	Cancer	DCIS
-0.01976	Lesion vs Outer Region 1	Cancer	DCIS
-0.0420168	Lesion vs Outer Region 2	Cancer	DCIS
-0.045669	Lesion vs Outer Region 3	Cancer	DCIS
-0.0194387	Lesion vs Outer Region 1	Cancer	Invasive
-0.0285716	Lesion vs Outer Region 2	Cancer	Invasive
-0.0274834	Lesion vs Outer Region 3	Cancer	Invasive
-0.029936	Lesion vs Outer Region 1	Benign	Benign
-0.0477651	Lesion vs Outer Region 2	Benign	Benign
-0.0538863	Lesion vs Outer Region 3	Benign	Benign
0.0047588	Lesion vs Outer Region 1	Benign	Benign
0.00533288	Lesion vs Outer Region 2	Benign	Benign
0.00840167	Lesion vs Outer Region 3	Benign	Benign
-0.00281845	Lesion vs Outer Region 1	Cancer	Invasive
-0.0130677	Lesion vs Outer Region 2	Cancer	Invasive
-0.014373	Lesion vs Outer Region 3	Cancer	Invasive
-0.00728189	Lesion vs Outer Region 1	Cancer	Invasive
-0.0165265	Lesion vs Outer Region 2	Cancer	Invasive
-0.0164844	Lesion vs Outer Region 3	Cancer	Invasive
-0.0259874	Lesion vs Outer Region 1	Benign	Benign
-0.0528856	Lesion vs Outer Region 2	Benign	Benign
-0.0729317	Lesion vs Outer Region 3	Benign	Benign
-0.00970189	Lesion vs Outer Region 1	Benign	Fibroadenoma
-0.0276173	Lesion vs Outer Region 2	Benign	Fibroadenoma
-0.0339163	Lesion vs Outer Region 3	Benign	Fibroadenoma
-0.0445612	Lesion vs Outer Region 1	Cancer	Invasive
-0.0535314	Lesion vs Outer Region 2	Cancer	Invasive
-0.0486607	Lesion vs Outer Region 3	Cancer	Invasive
-0.0278817	Lesion vs Outer Region 1	Benign	Benign
-0.0472501	Lesion vs Outer Region 2	Benign	Benign
-0.049742	Lesion vs Outer Region 3	Benign	Benign
-0.00348594	Lesion vs Outer Region 1	Benign	Benign
-0.0242247	Lesion vs Outer Region 2	Benign	Benign
-0.0334757	Lesion vs Outer Region 3	Benign	Benign
-0.0054324	Lesion vs Outer Region 1	Benign	Benign
-0.0137872	Lesion vs Outer Region 2	Benign	Benign
-0.0187206	Lesion vs Outer Region 3	Benign	Benign
-0.0353643	Lesion vs Outer Region 1	Benign	Benign
-0.0548406	Lesion vs Outer Region 2	Benign	Benign
-0.0853712	Lesion vs Outer Region 3	Benign	Benign
-0.00926323	Lesion vs Outer Region 1	Cancer	DCIS
-0.0378005	Lesion vs Outer Region 2	Cancer	DCIS
-0.0604261	Lesion vs Outer Region 3	Cancer	DCIS
-0.0224029	Lesion vs Outer Region 1	Benign	Benign
-0.0394511	Lesion vs Outer Region 2	Benign	Benign
-0.0434431	Lesion vs Outer Region 3	Benign	Benign
-0.00500486	Lesion vs Outer Region 1	Benign	Benign
-0.0161995	Lesion vs Outer Region 2	Benign	Benign
-0.0184201	Lesion vs Outer Region 3	Benign	Benign
-0.0054136	Lesion vs Outer Region 1	Cancer	Invasive
-0.0109525	Lesion vs Outer Region 2	Cancer	Invasive
-0.038786	Lesion vs Outer Region 3	Cancer	Invasive
-0.0258592	Lesion vs Outer Region 1	Benign	Benign
-0.028242	Lesion vs Outer Region 2	Benign	Benign
-0.0292076	Lesion vs Outer Region 3	Benign	Benign
-0.0393242	Lesion vs Outer Region 1	Benign	Benign
-0.0558629	Lesion vs Outer Region 2	Benign	Benign
-0.0599942	Lesion vs Outer Region 3	Benign	Benign
-0.0317867	Lesion vs Outer Region 1	Benign	Fibroadenoma
-0.0421228	Lesion vs Outer Region 2	Benign	Fibroadenoma
-0.0385329	Lesion vs Outer Region 3	Benign	Fibroadenoma
-0.0503736	Lesion vs Outer Region 1	Benign	Fibroadenoma
-0.0661998	Lesion vs Outer Region 2	Benign	Fibroadenoma
-0.0655412	Lesion vs Outer Region 3	Benign	Fibroadenoma
-0.019686	Lesion vs Outer Region 1	Benign	Benign
-0.0184659	Lesion vs Outer Region 2	Benign	Benign
-0.016265	Lesion vs Outer Region 3	Benign	Benign
-0.0149473	Lesion vs Outer Region 1	Benign	Benign
-0.0306363	Lesion vs Outer Region 2	Benign	Benign
-0.0348093	Lesion vs Outer Region 3	Benign	Benign
-0.0350762	Lesion vs Outer Region 1	Benign	Fibroadenoma
-0.0449682	Lesion vs Outer Region 2	Benign	Fibroadenoma
-0.0542096	Lesion vs Outer Region 3	Benign	Fibroadenoma
0	Lesion vs Outer Region 1	Benign	Benign
0	Lesion vs Outer Region 2	Benign	Benign
0	Lesion vs Outer Region 3	Benign	Benign
-0.0225238	Lesion vs Outer Region 1	Cancer	Invasive
-0.0676535	Lesion vs Outer Region 2	Cancer	Invasive
-0.088114	Lesion vs Outer Region 3	Cancer	Invasive
-0.0141897	Lesion vs Outer Region 1	Benign	Benign
-0.0340211	Lesion vs Outer Region 2	Benign	Benign
-0.0456686	Lesion vs Outer Region 3	Benign	Benign
-0.0204666	Lesion vs Outer Region 1	Benign	Benign
-0.0394151	Lesion vs Outer Region 2	Benign	Benign
-0.0376274	Lesion vs Outer Region 3	Benign	Benign
-0.0209422	Lesion vs Outer Region 1	Benign	Benign
-0.0446025	Lesion vs Outer Region 2	Benign	Benign
-0.056809	Lesion vs Outer Region 3	Benign	Benign
-0.0187437	Lesion vs Outer Region 1	Benign	Benign
-0.0411672	Lesion vs Outer Region 2	Benign	Benign
-0.0431496	Lesion vs Outer Region 3	Benign	Benign
-0.0548169	Lesion vs Outer Region 1	Cancer	Invasive
-0.0747537	Lesion vs Outer Region 2	Cancer	Invasive
-0.077831	Lesion vs Outer Region 3	Cancer	Invasive
-0.0121422	Lesion vs Outer Region 1	Benign	Benign
-0.0246012	Lesion vs Outer Region 2	Benign	Benign
-0.0250724	Lesion vs Outer Region 3	Benign	Benign
-0.011653	Lesion vs Outer Region 1	Cancer	DCIS
-0.0217516	Lesion vs Outer Region 2	Cancer	DCIS
-0.0198901	Lesion vs Outer Region 3	Cancer	DCIS
-0.00621646	Lesion vs Outer Region 1	Benign	Benign
-0.0107223	Lesion vs Outer Region 2	Benign	Benign
-0.00088194	Lesion vs Outer Region 3	Benign	Benign
-0.0346809	Lesion vs Outer Region 1	Benign	Benign
-0.0611962	Lesion vs Outer Region 2	Benign	Benign
-0.0647912	Lesion vs Outer Region 3	Benign	Benign
-0.0245694	Lesion vs Outer Region 1	Cancer	Invasive
-0.039438	Lesion vs Outer Region 2	Cancer	Invasive
-0.0512971	Lesion vs Outer Region 3	Cancer	Invasive
-0.0162799	Lesion vs Outer Region 1	Benign	Benign
-0.0287615	Lesion vs Outer Region 2	Benign	Benign
-0.0251135	Lesion vs Outer Region 3	Benign	Benign
-0.00278079	Lesion vs Outer Region 1	Benign	Benign
-0.0011436	Lesion vs Outer Region 2	Benign	Benign
-0.00618845	Lesion vs Outer Region 3	Benign	Benign
-0.0374278	Lesion vs Outer Region 1	Cancer	Invasive
-0.0658344	Lesion vs Outer Region 2	Cancer	Invasive
-0.0771412	Lesion vs Outer Region 3	Cancer	Invasive
-0.0261931	Lesion vs Outer Region 1	Cancer	Invasive
-0.0463625	Lesion vs Outer Region 2	Cancer	Invasive
-0.0380731	Lesion vs Outer Region 3	Cancer	Invasive
-0.0454449	Lesion vs Outer Region 1	Cancer	Invasive
-0.0986991	Lesion vs Outer Region 2	Cancer	Invasive
-0.123689	Lesion vs Outer Region 3	Cancer	Invasive
-0.0388578	Lesion vs Outer Region 1	Benign	Benign
-0.0653865	Lesion vs Outer Region 2	Benign	Benign
-0.069781	Lesion vs Outer Region 3	Benign	Benign
-0.0156191	Lesion vs Outer Region 1	Benign	Benign
-0.0461086	Lesion vs Outer Region 2	Benign	Benign
-0.0514921	Lesion vs Outer Region 3	Benign	Benign
-0.00734069	Lesion vs Outer Region 1	Cancer	DCIS
-0.0225124	Lesion vs Outer Region 2	Cancer	DCIS
-0.0139373	Lesion vs Outer Region 3	Cancer	DCIS
-0.0330029	Lesion vs Outer Region 1	Benign	Benign
-0.058967	Lesion vs Outer Region 2	Benign	Benign
-0.0718218	Lesion vs Outer Region 3	Benign	Benign
-0.0353461	Lesion vs Outer Region 1	Cancer	Invasive
-0.0729294	Lesion vs Outer Region 2	Cancer	Invasive
-0.0883224	Lesion vs Outer Region 3	Cancer	Invasive
-0.0134846	Lesion vs Outer Region 1	Benign	Benign
-0.0179124	Lesion vs Outer Region 2	Benign	Benign
-0.0165067	Lesion vs Outer Region 3	Benign	Benign
-0.0165746	Lesion vs Outer Region 1	Benign	Benign
-0.0366964	Lesion vs Outer Region 2	Benign	Benign
-0.0374482	Lesion vs Outer Region 3	Benign	Benign
-0.009613	Lesion vs Outer Region 1	Cancer	DCIS
-0.0350459	Lesion vs Outer Region 2	Cancer	DCIS
-0.0435436	Lesion vs Outer Region 3	Cancer	DCIS
-0.0282781	Lesion vs Outer Region 1	Benign	Benign
-0.0557888	Lesion vs Outer Region 2	Benign	Benign
-0.0610042	Lesion vs Outer Region 3	Benign	Benign
-0.0109807	Lesion vs Outer Region 1	Benign	Benign
-0.0118779	Lesion vs Outer Region 2	Benign	Benign
-0.00867069	Lesion vs Outer Region 3	Benign	Benign
-0.0430096	Lesion vs Outer Region 1	Benign	Fibroadenoma
-0.0644664	Lesion vs Outer Region 2	Benign	Fibroadenoma
-0.0782215	Lesion vs Outer Region 3	Benign	Fibroadenoma
0.004513	Lesion vs Outer Region 1	Cancer	DCIS
-0.0167103	Lesion vs Outer Region 2	Cancer	DCIS
-0.0346194	Lesion vs Outer Region 3	Cancer	DCIS
-0.0458254	Lesion vs Outer Region 1	Benign	Benign
-0.082792	Lesion vs Outer Region 2	Benign	Benign
-0.120578	Lesion vs Outer Region 3	Benign	Benign
-0.00488893	Lesion vs Outer Region 1	Benign	Benign
-0.0216541	Lesion vs Outer Region 2	Benign	Benign
-0.0511889	Lesion vs Outer Region 3	Benign	Benign
-0.00597596	Lesion vs Outer Region 1	Benign	Benign
-0.0257803	Lesion vs Outer Region 2	Benign	Benign
-0.0353093	Lesion vs Outer Region 3	Benign	Benign
0.0095451	Lesion vs Outer Region 1	Benign	Benign
0.0199563	Lesion vs Outer Region 2	Benign	Benign
0.0373843	Lesion vs Outer Region 3	Benign	Benign
0	Lesion vs Outer Region 1	Benign	Benign
-0.011055	Lesion vs Outer Region 2	Benign	Benign
-0.015634	Lesion vs Outer Region 3	Benign	Benign
-0.0145806	Lesion vs Outer Region 1	Benign	Benign
-0.02599	Lesion vs Outer Region 2	Benign	Benign
-0.0202429	Lesion vs Outer Region 3	Benign	Benign
0.000802225	Lesion vs Outer Region 1	Benign	Benign
-0.00631822	Lesion vs Outer Region 2	Benign	Benign
-0.0057848	Lesion vs Outer Region 3	Benign	Benign
-0.0655891	Lesion vs Outer Region 1	Benign	Benign
-0.0891733	Lesion vs Outer Region 2	Benign	Benign
-0.099447	Lesion vs Outer Region 3	Benign	Benign
-0.0120134	Lesion vs Outer Region 1	Benign	Benign
-0.0258024	Lesion vs Outer Region 2	Benign	Benign
-0.0247098	Lesion vs Outer Region 3	Benign	Benign
-0.0296782	Lesion vs Outer Region 1	Benign	Benign
-0.0617211	Lesion vs Outer Region 2	Benign	Benign
-0.0588406	Lesion vs Outer Region 3	Benign	Benign
0	Lesion vs Outer Region 1	Benign	Benign
0	Lesion vs Outer Region 2	Benign	Benign
-0.000867406	Lesion vs Outer Region 3	Benign	Benign
-0.0101668	Lesion vs Outer Region 1	Benign	Benign
-0.0258749	Lesion vs Outer Region 2	Benign	Benign
-0.0202172	Lesion vs Outer Region 3	Benign	Benign
-0.0209513	Lesion vs Outer Region 1	Benign	Benign
-0.0464293	Lesion vs Outer Region 2	Benign	Benign
-0.0587045	Lesion vs Outer Region 3	Benign	Benign
-0.0355609	Lesion vs Outer Region 1	Benign	Benign
-0.0655997	Lesion vs Outer Region 2	Benign	Benign
-0.0686816	Lesion vs Outer Region 3	Benign	Benign
-0.00989959	Lesion vs Outer Region 1	Benign	Benign
-0.0300293	Lesion vs Outer Region 2	Benign	Benign
-0.038843	Lesion vs Outer Region 3	Benign	Benign
-0.0403352	Lesion vs Outer Region 1	Benign	Benign
-0.0659792	Lesion vs Outer Region 2	Benign	Benign
-0.0691287	Lesion vs Outer Region 3	Benign	Benign
0	Lesion vs Outer Region 1	Benign	Benign
0	Lesion vs Outer Region 2	Benign	Benign
-0.00272962	Lesion vs Outer Region 3	Benign	Benign
-0.00424676	Lesion vs Outer Region 1	Benign	Benign
-0.0222223	Lesion vs Outer Region 2	Benign	Benign
-0.0275788	Lesion vs Outer Region 3	Benign	Benign
-0.019712	Lesion vs Outer Region 1	Cancer	Invasive
-0.0370963	Lesion vs Outer Region 2	Cancer	Invasive
-0.0452155	Lesion vs Outer Region 3	Cancer	Invasive
-0.00133297	Lesion vs Outer Region 1	Benign	Benign
-0.0088421	Lesion vs Outer Region 2	Benign	Benign
-0.014151	Lesion vs Outer Region 3	Benign	Benign
-0.00732519	Lesion vs Outer Region 1	Benign	Fibroadenoma
-0.0191594	Lesion vs Outer Region 2	Benign	Fibroadenoma
-0.0300968	Lesion vs Outer Region 3	Benign	Fibroadenoma
-0.0520845	Lesion vs Outer Region 1	Benign	Fibroadenoma
-0.0942627	Lesion vs Outer Region 2	Benign	Fibroadenoma
-0.0998645	Lesion vs Outer Region 3	Benign	Fibroadenoma
-0.0465451	Lesion vs Outer Region 1	Cancer	Invasive
-0.0707733	Lesion vs Outer Region 2	Cancer	Invasive
-0.0723711	Lesion vs Outer Region 3	Cancer	Invasive
-0.0341677	Lesion vs Outer Region 1	Benign	Benign
-0.0583332	Lesion vs Outer Region 2	Benign	Benign
-0.0635692	Lesion vs Outer Region 3	Benign	Benign
-0.0414597	Lesion vs Outer Region 1	Benign	Benign
-0.0632026	Lesion vs Outer Region 2	Benign	Benign
-0.0732567	Lesion vs Outer Region 3	Benign	Benign
-0.0200405	Lesion vs Outer Region 1	Benign	Fibroadenoma
-0.0377713	Lesion vs Outer Region 2	Benign	Fibroadenoma
-0.0268434	Lesion vs Outer Region 3	Benign	Fibroadenoma
-0.0110767	Lesion vs Outer Region 1	Benign	Benign
-0.0375986	Lesion vs Outer Region 2	Benign	Benign
-0.0489972	Lesion vs Outer Region 3	Benign	Benign
-0.043504	Lesion vs Outer Region 1	Cancer	Invasive
-0.0671985	Lesion vs Outer Region 2	Cancer	Invasive
-0.0761355	Lesion vs Outer Region 3	Cancer	Invasive
-0.0214971	Lesion vs Outer Region 1	Benign	Benign
-0.0391955	Lesion vs Outer Region 2	Benign	Benign
-0.0313162	Lesion vs Outer Region 3	Benign	Benign
-0.0886622	Lesion vs Outer Region 1	Cancer	Invasive
-0.114883	Lesion vs Outer Region 2	Cancer	Invasive
-0.125604	Lesion vs Outer Region 3	Cancer	Invasive
-0.0352507	Lesion vs Outer Region 1	Cancer	DCIS
-0.0508694	Lesion vs Outer Region 2	Cancer	DCIS
-0.0473012	Lesion vs Outer Region 3	Cancer	DCIS
-0.000403216	Lesion vs Outer Region 1	Benign	Fibroadenoma
0.00387522	Lesion vs Outer Region 2	Benign	Fibroadenoma
0.0150312	Lesion vs Outer Region 3	Benign	Fibroadenoma
-0.0236925	Lesion vs Outer Region 1	Benign	Benign
-0.0395501	Lesion vs Outer Region 2	Benign	Benign
-0.0362168	Lesion vs Outer Region 3	Benign	Benign
-0.0265665	Lesion vs Outer Region 1	Benign	Benign
-0.0506252	Lesion vs Outer Region 2	Benign	Benign
-0.0536137	Lesion vs Outer Region 3	Benign	Benign
-0.019224	Lesion vs Outer Region 1	Benign	Benign
-0.0396849	Lesion vs Outer Region 2	Benign	Benign
-0.0453214	Lesion vs Outer Region 3	Benign	Benign
-0.0179258	Lesion vs Outer Region 1	Benign	Benign
-0.0449468	Lesion vs Outer Region 2	Benign	Benign
-0.0538067	Lesion vs Outer Region 3	Benign	Benign
-0.0106794	Lesion vs Outer Region 1	Benign	Benign
-0.0248416	Lesion vs Outer Region 2	Benign	Benign
-0.0142006	Lesion vs Outer Region 3	Benign	Benign
-0.0480917	Lesion vs Outer Region 1	Benign	Benign
-0.0653689	Lesion vs Outer Region 2	Benign	Benign
-0.0685058	Lesion vs Outer Region 3	Benign	Benign
-0.0155627	Lesion vs Outer Region 1	Benign	Benign
-0.0386041	Lesion vs Outer Region 2	Benign	Benign
-0.0386913	Lesion vs Outer Region 3	Benign	Benign
-0.0242611	Lesion vs Outer Region 1	Benign	Fibroadenoma
-0.0309906	Lesion vs Outer Region 2	Benign	Fibroadenoma
-0.032354	Lesion vs Outer Region 3	Benign	Fibroadenoma
0.00540977	Lesion vs Outer Region 1	Benign	Fibroadenoma
-0.0267425	Lesion vs Outer Region 2	Benign	Fibroadenoma
-0.0368499	Lesion vs Outer Region 3	Benign	Fibroadenoma
-0.0580748	Lesion vs Outer Region 1	Cancer	Invasive
-0.0802003	Lesion vs Outer Region 2	Cancer	Invasive
-0.0815498	Lesion vs Outer Region 3	Cancer	Invasive
-0.0143701	Lesion vs Outer Region 1	Cancer	Invasive
-0.0243304	Lesion vs Outer Region 2	Cancer	Invasive
-0.0258277	Lesion vs Outer Region 3	Cancer	Invasive
-0.0160796	Lesion vs Outer Region 1	Benign	Benign
-0.0247404	Lesion vs Outer Region 2	Benign	Benign
-0.021373	Lesion vs Outer Region 3	Benign	Benign
-0.0121872	Lesion vs Outer Region 1	Benign	Benign
-0.0410872	Lesion vs Outer Region 2	Benign	Benign
-0.0546501	Lesion vs Outer Region 3	Benign	Benign
-0.0196377	Lesion vs Outer Region 1	Benign	Benign
-0.0340648	Lesion vs Outer Region 2	Benign	Benign
-0.0241273	Lesion vs Outer Region 3	Benign	Benign
-0.00785953	Lesion vs Outer Region 1	Benign	Benign
-0.0206007	Lesion vs Outer Region 2	Benign	Benign
-0.0380376	Lesion vs Outer Region 3	Benign	Benign
-0.00957266	Lesion vs Outer Region 1	Benign	Benign
-0.0294547	Lesion vs Outer Region 2	Benign	Benign
-0.0346654	Lesion vs Outer Region 3	Benign	Benign
0.00133894	Lesion vs Outer Region 1	Benign	Benign
-0.013312	Lesion vs Outer Region 2	Benign	Benign
-0.0165704	Lesion vs Outer Region 3	Benign	Benign
-0.0161426	Lesion vs Outer Region 1	Benign	Benign
-0.0308346	Lesion vs Outer Region 2	Benign	Benign
-0.0303128	Lesion vs Outer Region 3	Benign	Benign
-0.00318681	Lesion vs Outer Region 1	Benign	Benign
-0.0200725	Lesion vs Outer Region 2	Benign	Benign
-0.037605	Lesion vs Outer Region 3	Benign	Benign
-0.0381853	Lesion vs Outer Region 1	Benign	Fibroadenoma
-0.0666101	Lesion vs Outer Region 2	Benign	Fibroadenoma
-0.077435	Lesion vs Outer Region 3	Benign	Fibroadenoma
-0.00753004	Lesion vs Outer Region 1	Benign	Benign
-0.0257866	Lesion vs Outer Region 2	Benign	Benign
-0.0296599	Lesion vs Outer Region 3	Benign	Benign
-0.0355516	Lesion vs Outer Region 1	Cancer	Invasive
-0.0560734	Lesion vs Outer Region 2	Cancer	Invasive
-0.0686568	Lesion vs Outer Region 3	Cancer	Invasive
-0.0301934	Lesion vs Outer Region 1	Benign	Benign
-0.0705743	Lesion vs Outer Region 2	Benign	Benign
-0.0750501	Lesion vs Outer Region 3	Benign	Benign
-0.0237728	Lesion vs Outer Region 1	Benign	Fibroadenoma
-0.0206318	Lesion vs Outer Region 2	Benign	Fibroadenoma
-0.0119809	Lesion vs Outer Region 3	Benign	Fibroadenoma
-0.0328265	Lesion vs Outer Region 1	Benign	Benign
-0.0593587	Lesion vs Outer Region 2	Benign	Benign
-0.0568732	Lesion vs Outer Region 3	Benign	Benign
-0.00701931	Lesion vs Outer Region 1	Cancer	DCIS
-0.0258369	Lesion vs Outer Region 2	Cancer	DCIS
-0.0438694	Lesion vs Outer Region 3	Cancer	DCIS
-0.0125759	Lesion vs Outer Region 1	Benign	Benign
-0.0322407	Lesion vs Outer Region 2	Benign	Benign
-0.0368814	Lesion vs Outer Region 3	Benign	Benign
-0.00673101	Lesion vs Outer Region 1	Benign	Benign
-0.0239602	Lesion vs Outer Region 2	Benign	Benign
-0.0284076	Lesion vs Outer Region 3	Benign	Benign
-0.0386435	Lesion vs Outer Region 1	Benign	Benign
-0.0572033	Lesion vs Outer Region 2	Benign	Benign
-0.0698248	Lesion vs Outer Region 3	Benign	Benign
-0.00752254	Lesion vs Outer Region 1	Cancer	Invasive
-0.0413046	Lesion vs Outer Region 2	Cancer	Invasive
-0.0500693	Lesion vs Outer Region 3	Cancer	Invasive
-0.0430708	Lesion vs Outer Region 1	Benign	Benign
-0.066039	Lesion vs Outer Region 2	Benign	Benign
-0.0816699	Lesion vs Outer Region 3	Benign	Benign
-0.0102972	Lesion vs Outer Region 1	Benign	Benign
-0.0166934	Lesion vs Outer Region 2	Benign	Benign
-0.0323921	Lesion vs Outer Region 3	Benign	Benign
-0.0113025	Lesion vs Outer Region 1	Benign	Benign
-0.0233372	Lesion vs Outer Region 2	Benign	Benign
-0.0169611	Lesion vs Outer Region 3	Benign	Benign
-0.0639058	Lesion vs Outer Region 1	Benign	Benign
-0.0936901	Lesion vs Outer Region 2	Benign	Benign
-0.108351	Lesion vs Outer Region 3	Benign	Benign
0.00672878	Lesion vs Outer Region 1	Benign	Benign
0.00663365	Lesion vs Outer Region 2	Benign	Benign
0.0152252	Lesion vs Outer Region 3	Benign	Benign
-0.0156637	Lesion vs Outer Region 1	Benign	Benign
-0.0397523	Lesion vs Outer Region 2	Benign	Benign
-0.0490852	Lesion vs Outer Region 3	Benign	Benign
-0.012882	Lesion vs Outer Region 1	Benign	Benign
-0.0300996	Lesion vs Outer Region 2	Benign	Benign
-0.0343013	Lesion vs Outer Region 3	Benign	Benign
-0.0311337	Lesion vs Outer Region 1	Cancer	Invasive
-0.0541858	Lesion vs Outer Region 2	Cancer	Invasive
-0.059211	Lesion vs Outer Region 3	Cancer	Invasive
-0.0160728	Lesion vs Outer Region 1	Benign	Benign
-0.033024	Lesion vs Outer Region 2	Benign	Benign
-0.038855	Lesion vs Outer Region 3	Benign	Benign
-0.0124182	Lesion vs Outer Region 1	Benign	Benign
-0.0256625	Lesion vs Outer Region 2	Benign	Benign
-0.0284248	Lesion vs Outer Region 3	Benign	Benign
-0.00777832	Lesion vs Outer Region 1	Benign	Fibroadenoma
-0.0382091	Lesion vs Outer Region 2	Benign	Fibroadenoma
-0.0494168	Lesion vs Outer Region 3	Benign	Fibroadenoma
-0.0507965	Lesion vs Outer Region 1	Benign	Fibroadenoma
-0.0770229	Lesion vs Outer Region 2	Benign	Fibroadenoma
-0.0906642	Lesion vs Outer Region 3	Benign	Fibroadenoma
0.00220074	Lesion vs Outer Region 1	Cancer	Invasive
-0.00620243	Lesion vs Outer Region 2	Cancer	Invasive
-0.0110718	Lesion vs Outer Region 3	Cancer	Invasive
-0.0129385	Lesion vs Outer Region 1	Benign	Benign
-0.0338198	Lesion vs Outer Region 2	Benign	Benign
-0.0311099	Lesion vs Outer Region 3	Benign	Benign
-0.0509695	Lesion vs Outer Region 1	Benign	Fibroadenoma
-0.0978868	Lesion vs Outer Region 2	Benign	Fibroadenoma
-0.162352	Lesion vs Outer Region 3	Benign	Fibroadenoma
-0.00483724	Lesion vs Outer Region 1	Benign	Benign
-0.019192	Lesion vs Outer Region 2	Benign	Benign
-0.0150529	Lesion vs Outer Region 3	Benign	Benign
-0.0188914	Lesion vs Outer Region 1	Benign	Benign
-0.049485	Lesion vs Outer Region 2	Benign	Benign
-0.0616189	Lesion vs Outer Region 3	Benign	Benign
-0.0400274	Lesion vs Outer Region 1	Benign	Fibroadenoma
-0.0963024	Lesion vs Outer Region 2	Benign	Fibroadenoma
-0.123463	Lesion vs Outer Region 3	Benign	Fibroadenoma
-0.00347304	Lesion vs Outer Region 1	Benign	Benign
-0.0142531	Lesion vs Outer Region 2	Benign	Benign
-0.0237449	Lesion vs Outer Region 3	Benign	Benign
-0.0141449	Lesion vs Outer Region 1	Cancer	DCIS
-0.0474106	Lesion vs Outer Region 2	Cancer	DCIS
-0.0547614	Lesion vs Outer Region 3	Cancer	DCIS
-0.00125773	Lesion vs Outer Region 1	Benign	Benign
-0.00939935	Lesion vs Outer Region 2	Benign	Benign
-0.0147223	Lesion vs Outer Region 3	Benign	Benign
-0.0504313	Lesion vs Outer Region 1	Cancer	Invasive
-0.0587024	Lesion vs Outer Region 2	Cancer	Invasive
-0.0737558	Lesion vs Outer Region 3	Cancer	Invasive
-0.00315942	Lesion vs Outer Region 1	Benign	Benign
0.002274	Lesion vs Outer Region 2	Benign	Benign
0.000800192	Lesion vs Outer Region 3	Benign	Benign
-0.0092092	Lesion vs Outer Region 1	Benign	Benign
-0.0310516	Lesion vs Outer Region 2	Benign	Benign
-0.0475363	Lesion vs Outer Region 3	Benign	Benign
-0.00882249	Lesion vs Outer Region 1	Benign	Benign
-0.0274282	Lesion vs Outer Region 2	Benign	Benign
-0.0381581	Lesion vs Outer Region 3	Benign	Benign
-0.0403412	Lesion vs Outer Region 1	Benign	Fibroadenoma
-0.0507382	Lesion vs Outer Region 2	Benign	Fibroadenoma
-0.0321125	Lesion vs Outer Region 3	Benign	Fibroadenoma
-0.0293062	Lesion vs Outer Region 1	Cancer	DCIS
-0.0560219	Lesion vs Outer Region 2	Cancer	DCIS
-0.0568993	Lesion vs Outer Region 3	Cancer	DCIS
-0.00975308	Lesion vs Outer Region 1	Cancer	DCIS
-0.0310315	Lesion vs Outer Region 2	Cancer	DCIS
-0.0510634	Lesion vs Outer Region 3	Cancer	DCIS
-0.0509596	Lesion vs Outer Region 1	Benign	Benign
-0.0544562	Lesion vs Outer Region 2	Benign	Benign
-0.05874	Lesion vs Outer Region 3	Benign	Benign
-0.010909	Lesion vs Outer Region 1	Benign	Benign
-0.0216722	Lesion vs Outer Region 2	Benign	Benign
-0.00936169	Lesion vs Outer Region 3	Benign	Benign
0.0048585	Lesion vs Outer Region 1	Benign	Benign
-0.010478	Lesion vs Outer Region 2	Benign	Benign
-0.0213754	Lesion vs Outer Region 3	Benign	Benign
-0.00683897	Lesion vs Outer Region 1	Benign	Benign
-0.0175942	Lesion vs Outer Region 2	Benign	Benign
-0.0173435	Lesion vs Outer Region 3	Benign	Benign
-0.00808735	Lesion vs Outer Region 1	Cancer	Invasive
-0.0147663	Lesion vs Outer Region 2	Cancer	Invasive
-0.00790208	Lesion vs Outer Region 3	Cancer	Invasive
-0.0144856	Lesion vs Outer Region 1	Benign	Fibroadenoma
-0.0488294	Lesion vs Outer Region 2	Benign	Fibroadenoma
-0.0403073	Lesion vs Outer Region 3	Benign	Fibroadenoma
0.00679944	Lesion vs Outer Region 1	Benign	Benign
0.0067113	Lesion vs Outer Region 2	Benign	Benign
0.0153046	Lesion vs Outer Region 3	Benign	Benign
-0.0556802	Lesion vs Outer Region 1	Benign	Fibroadenoma
-0.0769756	Lesion vs Outer Region 2	Benign	Fibroadenoma
-0.0879231	Lesion vs Outer Region 3	Benign	Fibroadenoma
-0.018985	Lesion vs Outer Region 1	Benign	Benign
-0.0460216	Lesion vs Outer Region 2	Benign	Benign
-0.0533083	Lesion vs Outer Region 3	Benign	Benign
-0.0429477	Lesion vs Outer Region 1	Benign	Benign
-0.0858159	Lesion vs Outer Region 2	Benign	Benign
-0.0810438	Lesion vs Outer Region 3	Benign	Benign
-0.0363919	Lesion vs Outer Region 1	Cancer	Invasive
-0.0489189	Lesion vs Outer Region 2	Cancer	Invasive
-0.066558	Lesion vs Outer Region 3	Cancer	Invasive
-0.0332728	Lesion vs Outer Region 1	Cancer	DCIS
-0.0488264	Lesion vs Outer Region 2	Cancer	DCIS
-0.0521831	Lesion vs Outer Region 3	Cancer	DCIS
-0.00322316	Lesion vs Outer Region 1	Benign	Benign
-0.00776187	Lesion vs Outer Region 2	Benign	Benign
-0.00762725	Lesion vs Outer Region 3	Benign	Benign
-0.0288619	Lesion vs Outer Region 1	Benign	Benign
-0.0431412	Lesion vs Outer Region 2	Benign	Benign
-0.0459584	Lesion vs Outer Region 3	Benign	Benign
-0.0025176	Lesion vs Outer Region 1	Benign	Benign
-0.00721841	Lesion vs Outer Region 2	Benign	Benign
-0.013119	Lesion vs Outer Region 3	Benign	Benign
-0.113289	Lesion vs Outer Region 1	Cancer	Invasive
-0.138733	Lesion vs Outer Region 2	Cancer	Invasive
-0.15212	Lesion vs Outer Region 3	Cancer	Invasive
-0.00394576	Lesion vs Outer Region 1	Benign	Benign
-0.0174438	Lesion vs Outer Region 2	Benign	Benign
-0.0208854	Lesion vs Outer Region 3	Benign	Benign
-0.0620278	Lesion vs Outer Region 1	Benign	Fibroadenoma
-0.0884133	Lesion vs Outer Region 2	Benign	Fibroadenoma
-0.0894688	Lesion vs Outer Region 3	Benign	Fibroadenoma
-0.00794058	Lesion vs Outer Region 1	Benign	Fibroadenoma
-0.0252851	Lesion vs Outer Region 2	Benign	Fibroadenoma
-0.0202361	Lesion vs Outer Region 3	Benign	Fibroadenoma
-0.00399659	Lesion vs Outer Region 1	Benign	Benign
-0.0191847	Lesion vs Outer Region 2	Benign	Benign
-0.0355551	Lesion vs Outer Region 3	Benign	Benign
-0.00192091	Lesion vs Outer Region 1	Benign	Benign
-0.0145028	Lesion vs Outer Region 2	Benign	Benign
-0.0192652	Lesion vs Outer Region 3	Benign	Benign
-0.0112323	Lesion vs Outer Region 1	Benign	Benign
-0.0243571	Lesion vs Outer Region 2	Benign	Benign
-0.0227982	Lesion vs Outer Region 3	Benign	Benign
-0.00261723	Lesion vs Outer Region 1	Benign	Benign
-0.00242261	Lesion vs Outer Region 2	Benign	Benign
0.00104411	Lesion vs Outer Region 3	Benign	Benign
-0.0344209	Lesion vs Outer Region 1	Cancer	Invasive
-0.0586784	Lesion vs Outer Region 2	Cancer	Invasive
-0.0761358	Lesion vs Outer Region 3	Cancer	Invasive
-0.0278922	Lesion vs Outer Region 1	Benign	Benign
-0.0317394	Lesion vs Outer Region 2	Benign	Benign
-0.0359733	Lesion vs Outer Region 3	Benign	Benign
-0.0356606	Lesion vs Outer Region 1	Benign	Fibroadenoma
-0.0586921	Lesion vs Outer Region 2	Benign	Fibroadenoma
-0.0724512	Lesion vs Outer Region 3	Benign	Fibroadenoma
-0.0207687	Lesion vs Outer Region 1	Benign	Benign
-0.0364841	Lesion vs Outer Region 2	Benign	Benign
-0.0621427	Lesion vs Outer Region 3	Benign	Benign
-0.028598	Lesion vs Outer Region 1	Cancer	Invasive
-0.056271	Lesion vs Outer Region 2	Cancer	Invasive
-0.0526285	Lesion vs Outer Region 3	Cancer	Invasive
-0.0126294	Lesion vs Outer Region 1	Benign	Fibroadenoma
-0.0255577	Lesion vs Outer Region 2	Benign	Fibroadenoma
-0.021376	Lesion vs Outer Region 3	Benign	Fibroadenoma
0.00913135	Lesion vs Outer Region 1	Benign	Benign
2.22373e-05	Lesion vs Outer Region 2	Benign	Benign
-0.00224673	Lesion vs Outer Region 3	Benign	Benign
-0.00113679	Lesion vs Outer Region 1	Benign	Benign
-0.00716429	Lesion vs Outer Region 2	Benign	Benign
-0.014415	Lesion vs Outer Region 3	Benign	Benign
-0.0331785	Lesion vs Outer Region 1	Benign	Benign
-0.0624465	Lesion vs Outer Region 2	Benign	Benign
-0.0621246	Lesion vs Outer Region 3	Benign	Benign
-0.0377534	Lesion vs Outer Region 1	Benign	Benign
-0.0754012	Lesion vs Outer Region 2	Benign	Benign
-0.0905531	Lesion vs Outer Region 3	Benign	Benign
-0.0100887	Lesion vs Outer Region 1	Cancer	DCIS
-0.0469918	Lesion vs Outer Region 2	Cancer	DCIS
-0.0669429	Lesion vs Outer Region 3	Cancer	DCIS
-0.0524654	Lesion vs Outer Region 1	Cancer	Invasive
-0.0912888	Lesion vs Outer Region 2	Cancer	Invasive
-0.107572	Lesion vs Outer Region 3	Cancer	Invasive
-0.0271343	Lesion vs Outer Region 1	Benign	Benign
-0.0533447	Lesion vs Outer Region 2	Benign	Benign
-0.0604563	Lesion vs Outer Region 3	Benign	Benign
0.0105236	Lesion vs Outer Region 1	Benign	Benign
-0.026763	Lesion vs Outer Region 2	Benign	Benign
-0.0240979	Lesion vs Outer Region 3	Benign	Benign
-0.00924595	Lesion vs Outer Region 1	Benign	Fibroadenoma
-0.0197564	Lesion vs Outer Region 2	Benign	Fibroadenoma
-0.0205638	Lesion vs Outer Region 3	Benign	Fibroadenoma
-0.00180365	Lesion vs Outer Region 1	Benign	Benign
-0.0152034	Lesion vs Outer Region 2	Benign	Benign
-0.0215563	Lesion vs Outer Region 3	Benign	Benign
-0.012825	Lesion vs Outer Region 1	Benign	Benign
-0.0310813	Lesion vs Outer Region 2	Benign	Benign
-0.0336499	Lesion vs Outer Region 3	Benign	Benign
-0.00114415	Lesion vs Outer Region 1	Benign	Benign
-0.019158	Lesion vs Outer Region 2	Benign	Benign
-0.0234395	Lesion vs Outer Region 3	Benign	Benign
-0.033591	Lesion vs Outer Region 1	Cancer	Invasive
-0.0558429	Lesion vs Outer Region 2	Cancer	Invasive
-0.0613332	Lesion vs Outer Region 3	Cancer	Invasive
-0.018198	Lesion vs Outer Region 1	Benign	Benign
-0.0462296	Lesion vs Outer Region 2	Benign	Benign
-0.0476101	Lesion vs Outer Region 3	Benign	Benign
-0.0545204	Lesion vs Outer Region 1	Cancer	DCIS
-0.0848685	Lesion vs Outer Region 2	Cancer	DCIS
-0.0880891	Lesion vs Outer Region 3	Cancer	DCIS
-0.00714451	Lesion vs Outer Region 1	Benign	Benign
-0.0235857	Lesion vs Outer Region 2	Benign	Benign
-0.023785	Lesion vs Outer Region 3	Benign	Benign
-0.0199244	Lesion vs Outer Region 1	Benign	Benign
-0.0371364	Lesion vs Outer Region 2	Benign	Benign
-0.0322918	Lesion vs Outer Region 3	Benign	Benign
-0.0235313	Lesion vs Outer Region 1	Benign	Benign
-0.04235	Lesion vs Outer Region 2	Benign	Benign
-0.0409961	Lesion vs Outer Region 3	Benign	Benign
-0.0203309	Lesion vs Outer Region 1	Benign	Fibroadenoma
-0.0208362	Lesion vs Outer Region 2	Benign	Fibroadenoma
-0.0136222	Lesion vs Outer Region 3	Benign	Fibroadenoma
-0.00633839	Lesion vs Outer Region 1	Benign	Benign
0.000939013	Lesion vs Outer Region 2	Benign	Benign
0.0115192	Lesion vs Outer Region 3	Benign	Benign
-0.0156538	Lesion vs Outer Region 1	Cancer	DCIS
-0.045877	Lesion vs Outer Region 2	Cancer	DCIS
-0.0481814	Lesion vs Outer Region 3	Cancer	DCIS
0.00113212	Lesion vs Outer Region 1	Benign	Benign
0.00423761	Lesion vs Outer Region 2	Benign	Benign
0.00110385	Lesion vs Outer Region 3	Benign	Benign
-0.0248288	Lesion vs Outer Region 1	Benign	Benign
-0.0541087	Lesion vs Outer Region 2	Benign	Benign
-0.0589924	Lesion vs Outer Region 3	Benign	Benign
-0.0180899	Lesion vs Outer Region 1	Benign	Benign
-0.030596	Lesion vs Outer Region 2	Benign	Benign
-0.0366986	Lesion vs Outer Region 3	Benign	Benign
0.0105187	Lesion vs Outer Region 1	Cancer	DCIS
-0.000875677	Lesion vs Outer Region 2	Cancer	DCIS
0.00158898	Lesion vs Outer Region 3	Cancer	DCIS
-0.0111772	Lesion vs Outer Region 1	Benign	Benign
-0.0277608	Lesion vs Outer Region 2	Benign	Benign
-0.0259955	Lesion vs Outer Region 3	Benign	Benign
-0.0386619	Lesion vs Outer Region 1	Benign	Benign
-0.0605722	Lesion vs Outer Region 2	Benign	Benign
-0.0498769	Lesion vs Outer Region 3	Benign	Benign
-0.0240779	Lesion vs Outer Region 1	Benign	Benign
-0.0409492	Lesion vs Outer Region 2	Benign	Benign
-0.0499517	Lesion vs Outer Region 3	Benign	Benign
-0.00240976	Lesion vs Outer Region 1	Benign	Benign
-0.00600887	Lesion vs Outer Region 2	Benign	Benign
-0.00946371	Lesion vs Outer Region 3	Benign	Benign
-0.0230191	Lesion vs Outer Region 1	Benign	Benign
-0.0725433	Lesion vs Outer Region 2	Benign	Benign
-0.0999257	Lesion vs Outer Region 3	Benign	Benign
-0.0133453	Lesion vs Outer Region 1	Benign	Benign
-0.0237756	Lesion vs Outer Region 2	Benign	Benign
-0.0227102	Lesion vs Outer Region 3	Benign	Benign
-0.00266277	Lesion vs Outer Region 1	Benign	Benign
-0.029642	Lesion vs Outer Region 2	Benign	Benign
-0.0344995	Lesion vs Outer Region 3	Benign	Benign
-0.0296418	Lesion vs Outer Region 1	Benign	Fibroadenoma
-0.0568185	Lesion vs Outer Region 2	Benign	Fibroadenoma
-0.0542287	Lesion vs Outer Region 3	Benign	Fibroadenoma
-0.0682742	Lesion vs Outer Region 1	Benign	Benign
-0.0963514	Lesion vs Outer Region 2	Benign	Benign
-0.105256	Lesion vs Outer Region 3	Benign	Benign
-0.00585748	Lesion vs Outer Region 1	Benign	Benign
-0.000783696	Lesion vs Outer Region 2	Benign	Benign
0.0120226	Lesion vs Outer Region 3	Benign	Benign
-0.089635	Lesion vs Outer Region 1	Cancer	Invasive
-0.155348	Lesion vs Outer Region 2	Cancer	Invasive
-0.172195	Lesion vs Outer Region 3	Cancer	Invasive
-0.045398	Lesion vs Outer Region 1	Cancer	Invasive
-0.0756546	Lesion vs Outer Region 2	Cancer	Invasive
-0.0775224	Lesion vs Outer Region 3	Cancer	Invasive
-0.0128118	Lesion vs Outer Region 1	Cancer	DCIS
-0.0173761	Lesion vs Outer Region 2	Cancer	DCIS
-0.0133517	Lesion vs Outer Region 3	Cancer	DCIS
-0.0186629	Lesion vs Outer Region 1	Cancer	DCIS
-0.0362247	Lesion vs Outer Region 2	Cancer	DCIS
-0.0396465	Lesion vs Outer Region 3	Cancer	DCIS
-0.022006	Lesion vs Outer Region 1	Benign	Benign
-0.0419596	Lesion vs Outer Region 2	Benign	Benign
-0.0531511	Lesion vs Outer Region 3	Benign	Benign
-0.0324726	Lesion vs Outer Region 1	Benign	Benign
-0.0568408	Lesion vs Outer Region 2	Benign	Benign
-0.063248	Lesion vs Outer Region 3	Benign	Benign
0.0140693	Lesion vs Outer Region 1	Benign	Benign
-0.00880667	Lesion vs Outer Region 2	Benign	Benign
-0.0244472	Lesion vs Outer Region 3	Benign	Benign
-0.0128197	Lesion vs Outer Region 1	Benign	Fibroadenoma
-0.0284859	Lesion vs Outer Region 2	Benign	Fibroadenoma
-0.030338	Lesion vs Outer Region 3	Benign	Fibroadenoma
0	Lesion vs Outer Region 1	Benign	Benign
0	Lesion vs Outer Region 2	Benign	Benign
-0.0271977	Lesion vs Outer Region 3	Benign	Benign
0.00873098	Lesion vs Outer Region 1	Benign	Benign
-0.00638531	Lesion vs Outer Region 2	Benign	Benign
-0.0162554	Lesion vs Outer Region 3	Benign	Benign
-0.0108773	Lesion vs Outer Region 1	Cancer	DCIS
-0.0155597	Lesion vs Outer Region 2	Cancer	DCIS
-0.0231902	Lesion vs Outer Region 3	Cancer	DCIS
-0.0410654	Lesion vs Outer Region 1	Benign	Fibroadenoma
-0.0475595	Lesion vs Outer Region 2	Benign	Fibroadenoma
-0.0465553	Lesion vs Outer Region 3	Benign	Fibroadenoma
-0.0239613	Lesion vs Outer Region 1	Cancer	DCIS
-0.0503718	Lesion vs Outer Region 2	Cancer	DCIS
-0.0478071	Lesion vs Outer Region 3	Cancer	DCIS
-0.0202909	Lesion vs Outer Region 1	Benign	Fibroadenoma
-0.0406773	Lesion vs Outer Region 2	Benign	Fibroadenoma
-0.0495205	Lesion vs Outer Region 3	Benign	Fibroadenoma
-0.0214825	Lesion vs Outer Region 1	Benign	Benign
-0.0427098	Lesion vs Outer Region 2	Benign	Benign
-0.0566827	Lesion vs Outer Region 3	Benign	Benign
-0.0448954	Lesion vs Outer Region 1	Benign	Benign
-0.0759447	Lesion vs Outer Region 2	Benign	Benign
-0.084412	Lesion vs Outer Region 3	Benign	Benign
-0.0369938	Lesion vs Outer Region 1	Cancer	Invasive
-0.0881442	Lesion vs Outer Region 2	Cancer	Invasive
-0.097683	Lesion vs Outer Region 3	Cancer	Invasive
-0.0436708	Lesion vs Outer Region 1	Cancer	Invasive
-0.0838062	Lesion vs Outer Region 2	Cancer	Invasive
-0.135577	Lesion vs Outer Region 3	Cancer	Invasive
-0.0551914	Lesion vs Outer Region 1	Benign	Benign
-0.0788685	Lesion vs Outer Region 2	Benign	Benign
-0.094166	Lesion vs Outer Region 3	Benign	Benign
-0.00793755	Lesion vs Outer Region 1	Cancer	Invasive
-0.0234722	Lesion vs Outer Region 2	Cancer	Invasive
-0.0291405	Lesion vs Outer Region 3	Cancer	Invasive
-0.0325973	Lesion vs Outer Region 1	Benign	Benign
-0.0588811	Lesion vs Outer Region 2	Benign	Benign
-0.0650171	Lesion vs Outer Region 3	Benign	Benign
-0.0407851	Lesion vs Outer Region 1	Cancer	Invasive
-0.0447403	Lesion vs Outer Region 2	Cancer	Invasive
-0.0355727	Lesion vs Outer Region 3	Cancer	Invasive
-0.0222166	Lesion vs Outer Region 1	Benign	Benign
-0.0480172	Lesion vs Outer Region 2	Benign	Benign
-0.0523179	Lesion vs Outer Region 3	Benign	Benign
-0.105993	Lesion vs Outer Region 1	Cancer	Invasive
-0.146599	Lesion vs Outer Region 2	Cancer	Invasive
-0.140241	Lesion vs Outer Region 3	Cancer	Invasive
-0.0543959	Lesion vs Outer Region 1	Cancer	Invasive
-0.0838907	Lesion vs Outer Region 2	Cancer	Invasive
-0.090261	Lesion vs Outer Region 3	Cancer	Invasive
-0.0775801	Lesion vs Outer Region 1	Cancer	Invasive
-0.120668	Lesion vs Outer Region 2	Cancer	Invasive
-0.130844	Lesion vs Outer Region 3	Cancer	Invasive
-0.0390133	Lesion vs Outer Region 1	Benign	Benign
-0.0663041	Lesion vs Outer Region 2	Benign	Benign
-0.073785	Lesion vs Outer Region 3	Benign	Benign
-0.0158431	Lesion vs Outer Region 1	Benign	Fibroadenoma
-0.0239778	Lesion vs Outer Region 2	Benign	Fibroadenoma
-0.0220713	Lesion vs Outer Region 3	Benign	Fibroadenoma
-0.028692	Lesion vs Outer Region 1	Benign	Benign
-0.0536249	Lesion vs Outer Region 2	Benign	Benign
-0.0466587	Lesion vs Outer Region 3	Benign	Benign
-0.0413143	Lesion vs Outer Region 1	Benign	Fibroadenoma
-0.0445001	Lesion vs Outer Region 2	Benign	Fibroadenoma
-0.0338892	Lesion vs Outer Region 3	Benign	Fibroadenoma
-0.0119583	Lesion vs Outer Region 1	Benign	Benign
-0.0157203	Lesion vs Outer Region 2	Benign	Benign
-0.0113679	Lesion vs Outer Region 3	Benign	Benign
-0.0156482	Lesion vs Outer Region 1	Benign	Benign
-0.0342584	Lesion vs Outer Region 2	Benign	Benign
-0.0365699	Lesion vs Outer Region 3	Benign	Benign
-0.0402785	Lesion vs Outer Region 1	Benign	Benign
-0.0492284	Lesion vs Outer Region 2	Benign	Benign
-0.052321	Lesion vs Outer Region 3	Benign	Benign
-0.014048	Lesion vs Outer Region 1	Benign	Benign
-0.0217721	Lesion vs Outer Region 2	Benign	Benign
-0.0208395	Lesion vs Outer Region 3	Benign	Benign
-0.0356387	Lesion vs Outer Region 1	Benign	Benign
-0.0481823	Lesion vs Outer Region 2	Benign	Benign
-0.0713594	Lesion vs Outer Region 3	Benign	Benign
-0.0323434	Lesion vs Outer Region 1	Benign	Benign
-0.0699425	Lesion vs Outer Region 2	Benign	Benign
-0.0958152	Lesion vs Outer Region 3	Benign	Benign
-0.00575034	Lesion vs Outer Region 1	Benign	Fibroadenoma
-0.0252145	Lesion vs Outer Region 2	Benign	Fibroadenoma
-0.0419646	Lesion vs Outer Region 3	Benign	Fibroadenoma
-0.0243759	Lesion vs Outer Region 1	Benign	Benign
-0.0543768	Lesion vs Outer Region 2	Benign	Benign
-0.0641449	Lesion vs Outer Region 3	Benign	Benign
-0.0606333	Lesion vs Outer Region 1	Cancer	Invasive
-0.0978679	Lesion vs Outer Region 2	Cancer	Invasive
-0.103183	Lesion vs Outer Region 3	Cancer	Invasive
-0.0200669	Lesion vs Outer Region 1	Benign	Benign
-0.0480859	Lesion vs Outer Region 2	Benign	Benign
-0.0608286	Lesion vs Outer Region 3	Benign	Benign
-0.0382824	Lesion vs Outer Region 1	Benign	Benign
-0.077412	Lesion vs Outer Region 2	Benign	Benign
-0.10638	Lesion vs Outer Region 3	Benign	Benign
-0.0755197	Lesion vs Outer Region 1	Cancer	Invasive
-0.104591	Lesion vs Outer Region 2	Cancer	Invasive
-0.124092	Lesion vs Outer Region 3	Cancer	Invasive
-0.000696603	Lesion vs Outer Region 1	Benign	Benign
-0.0227241	Lesion vs Outer Region 2	Benign	Benign
-0.0439679	Lesion vs Outer Region 3	Benign	Benign
-0.0349935	Lesion vs Outer Region 1	Benign	Fibroadenoma
-0.0602843	Lesion vs Outer Region 2	Benign	Fibroadenoma
-0.0687893	Lesion vs Outer Region 3	Benign	Fibroadenoma
-0.0200363	Lesion vs Outer Region 1	Benign	Fibroadenoma
-0.0261316	Lesion vs Outer Region 2	Benign	Fibroadenoma
-0.0169691	Lesion vs Outer Region 3	Benign	Fibroadenoma
-0.0132836	Lesion vs Outer Region 1	Benign	Benign
-0.0387719	Lesion vs Outer Region 2	Benign	Benign
-0.0444874	Lesion vs Outer Region 3	Benign	Benign
-0.0108731	Lesion vs Outer Region 1	Benign	Benign
-0.0195463	Lesion vs Outer Region 2	Benign	Benign
-0.0176754	Lesion vs Outer Region 3	Benign	Benign
-0.0253022	Lesion vs Outer Region 1	Cancer	DCIS
-0.0469275	Lesion vs Outer Region 2	Cancer	DCIS
-0.0679241	Lesion vs Outer Region 3	Cancer	DCIS
-0.0101979	Lesion vs Outer Region 1	Cancer	DCIS
-0.0238395	Lesion vs Outer Region 2	Cancer	DCIS
-0.0269847	Lesion vs Outer Region 3	Cancer	DCIS
-0.0241955	Lesion vs Outer Region 1	Benign	Benign
-0.0434268	Lesion vs Outer Region 2	Benign	Benign
-0.0454697	Lesion vs Outer Region 3	Benign	Benign
-0.0286008	Lesion vs Outer Region 1	Benign	Benign
-0.0485782	Lesion vs Outer Region 2	Benign	Benign
-0.052691	Lesion vs Outer Region 3	Benign	Benign
0.000869176	Lesion vs Outer Region 1	Benign	Benign
-0.00809118	Lesion vs Outer Region 2	Benign	Benign
-0.0209448	Lesion vs Outer Region 3	Benign	Benign
-0.0202444	Lesion vs Outer Region 1	Benign	Benign
-0.0466989	Lesion vs Outer Region 2	Benign	Benign
-0.0584447	Lesion vs Outer Region 3	Benign	Benign
-0.0405753	Lesion vs Outer Region 1	Benign	Benign
-0.0609861	Lesion vs Outer Region 2	Benign	Benign
-0.0807518	Lesion vs Outer Region 3	Benign	Benign
0.00811374	Lesion vs Outer Region 1	Benign	Benign
-0.0049583	Lesion vs Outer Region 2	Benign	Benign
-0.00550515	Lesion vs Outer Region 3	Benign	Benign
-0.00883773	Lesion vs Outer Region 1	Benign	Fibroadenoma
-0.0354494	Lesion vs Outer Region 2	Benign	Fibroadenoma
-0.0552653	Lesion vs Outer Region 3	Benign	Fibroadenoma
-0.00225115	Lesion vs Outer Region 1	Benign	Benign
-0.0226791	Lesion vs Outer Region 2	Benign	Benign
-0.0309444	Lesion vs Outer Region 3	Benign	Benign
-0.0211785	Lesion vs Outer Region 1	Cancer	Invasive
-0.0627306	Lesion vs Outer Region 2	Cancer	Invasive
-0.0778714	Lesion vs Outer Region 3	Cancer	Invasive
-0.0148506	Lesion vs Outer Region 1	Benign	Benign
-0.0420738	Lesion vs Outer Region 2	Benign	Benign
-0.0494299	Lesion vs Outer Region 3	Benign	Benign
-0.0115979	Lesion vs Outer Region 1	Benign	Fibroadenoma
-0.0252705	Lesion vs Outer Region 2	Benign	Fibroadenoma
-0.0244034	Lesion vs Outer Region 3	Benign	Fibroadenoma
-0.032035	Lesion vs Outer Region 1	Benign	Benign
-0.0668699	Lesion vs Outer Region 2	Benign	Benign
-0.0852159	Lesion vs Outer Region 3	Benign	Benign
-0.0282976	Lesion vs Outer Region 1	Benign	Fibroadenoma
-0.0554407	Lesion vs Outer Region 2	Benign	Fibroadenoma
-0.0583372	Lesion vs Outer Region 3	Benign	Fibroadenoma
-0.0277069	Lesion vs Outer Region 1	Cancer	Invasive
-0.0599586	Lesion vs Outer Region 2	Cancer	Invasive
-0.0690182	Lesion vs Outer Region 3	Cancer	Invasive
-0.0103306	Lesion vs Outer Region 1	Cancer	Invasive
-0.0521193	Lesion vs Outer Region 2	Cancer	Invasive
-0.074424	Lesion vs Outer Region 3	Cancer	Invasive
-0.0115427	Lesion vs Outer Region 1	Benign	Fibroadenoma
-0.0322049	Lesion vs Outer Region 2	Benign	Fibroadenoma
-0.0343396	Lesion vs Outer Region 3	Benign	Fibroadenoma
-0.00454055	Lesion vs Outer Region 1	Cancer	DCIS
-0.0115958	Lesion vs Outer Region 2	Cancer	DCIS
-0.0139002	Lesion vs Outer Region 3	Cancer	DCIS
-0.00635505	Lesion vs Outer Region 1	Benign	Fibroadenoma
-0.0170105	Lesion vs Outer Region 2	Benign	Fibroadenoma
-0.017359	Lesion vs Outer Region 3	Benign	Fibroadenoma
-0.0593491	Lesion vs Outer Region 1	Cancer	Invasive
-0.100775	Lesion vs Outer Region 2	Cancer	Invasive
-0.0788661	Lesion vs Outer Region 3	Cancer	Invasive
-0.022277	Lesion vs Outer Region 1	Benign	Benign
-0.0477313	Lesion vs Outer Region 2	Benign	Benign
-0.0507869	Lesion vs Outer Region 3	Benign	Benign
-0.00751268	Lesion vs Outer Region 1	Benign	Fibroadenoma
-0.029826	Lesion vs Outer Region 2	Benign	Fibroadenoma
-0.0360658	Lesion vs Outer Region 3	Benign	Fibroadenoma
-0.0261485	Lesion vs Outer Region 1	Benign	Benign
-0.0525454	Lesion vs Outer Region 2	Benign	Benign
-0.0869505	Lesion vs Outer Region 3	Benign	Benign
-0.077359	Lesion vs Outer Region 1	Cancer	Invasive
-0.118311	Lesion vs Outer Region 2	Cancer	Invasive
-0.138243	Lesion vs Outer Region 3	Cancer	Invasive
-0.00552381	Lesion vs Outer Region 1	Benign	Benign
-0.0154724	Lesion vs Outer Region 2	Benign	Benign
-0.0325353	Lesion vs Outer Region 3	Benign	Benign
-0.0426935	Lesion vs Outer Region 1	Benign	Benign
-0.0644406	Lesion vs Outer Region 2	Benign	Benign
-0.0768342	Lesion vs Outer Region 3	Benign	Benign
-0.0317797	Lesion vs Outer Region 1	Cancer	Invasive
-0.06888	Lesion vs Outer Region 2	Cancer	Invasive
-0.0769988	Lesion vs Outer Region 3	Cancer	Invasive
-0.0367743	Lesion vs Outer Region 1	Benign	Benign
-0.0537774	Lesion vs Outer Region 2	Benign	Benign
-0.0532741	Lesion vs Outer Region 3	Benign	Benign
-0.0304318	Lesion vs Outer Region 1	Cancer	DCIS
-0.0430429	Lesion vs Outer Region 2	Cancer	DCIS
-0.0428703	Lesion vs Outer Region 3	Cancer	DCIS
-0.0028702	Lesion vs Outer Region 1	Benign	Benign
-0.00904813	Lesion vs Outer Region 2	Benign	Benign
-0.00670989	Lesion vs Outer Region 3	Benign	Benign
-0.0792832	Lesion vs Outer Region 1	Benign	Fibroadenoma
-0.103666	Lesion vs Outer Region 2	Benign	Fibroadenoma
-0.106869	Lesion vs Outer Region 3	Benign	Fibroadenoma
-0.00558871	Lesion vs Outer Region 1	Benign	Benign
-0.00971441	Lesion vs Outer Region 2	Benign	Benign
-0.0131338	Lesion vs Outer Region 3	Benign	Benign
-0.0132522	Lesion vs Outer Region 1	Benign	Benign
-0.0520654	Lesion vs Outer Region 2	Benign	Benign
-0.0639407	Lesion vs Outer Region 3	Benign	Benign
-0.00456126	Lesion vs Outer Region 1	Benign	Benign
-0.0151098	Lesion vs Outer Region 2	Benign	Benign
-0.0189407	Lesion vs Outer Region 3	Benign	Benign
-0.0385561	Lesion vs Outer Region 1	Benign	Benign
-0.0639002	Lesion vs Outer Region 2	Benign	Benign
-0.0600585	Lesion vs Outer Region 3	Benign	Benign
-0.0355305	Lesion vs Outer Region 1	Benign	Benign
-0.0560652	Lesion vs Outer Region 2	Benign	Benign
-0.0636923	Lesion vs Outer Region 3	Benign	Benign
-0.0365388	Lesion vs Outer Region 1	Benign	Benign
-0.0525416	Lesion vs Outer Region 2	Benign	Benign
-0.0471425	Lesion vs Outer Region 3	Benign	Benign
-0.0153288	Lesion vs Outer Region 1	Benign	Fibroadenoma
-0.0424806	Lesion vs Outer Region 2	Benign	Fibroadenoma
-0.0449794	Lesion vs Outer Region 3	Benign	Fibroadenoma
-0.00748103	Lesion vs Outer Region 1	Benign	Benign
-0.00139933	Lesion vs Outer Region 2	Benign	Benign
-0.00546899	Lesion vs Outer Region 3	Benign	Benign
-0.0195465	Lesion vs Outer Region 1	Benign	Benign
-0.0246104	Lesion vs Outer Region 2	Benign	Benign
-0.0253168	Lesion vs Outer Region 3	Benign	Benign
-0.025557	Lesion vs Outer Region 1	Cancer	Invasive
-0.0512457	Lesion vs Outer Region 2	Cancer	Invasive
-0.0636609	Lesion vs Outer Region 3	Cancer	Invasive
-0.0181518	Lesion vs Outer Region 1	Benign	Fibroadenoma
-0.0297214	Lesion vs Outer Region 2	Benign	Fibroadenoma
-0.0318266	Lesion vs Outer Region 3	Benign	Fibroadenoma
-0.00360408	Lesion vs Outer Region 1	Benign	Benign
-0.0179732	Lesion vs Outer Region 2	Benign	Benign
-0.0192791	Lesion vs Outer Region 3	Benign	Benign
0.00191845	Lesion vs Outer Region 1	Benign	Benign
-0.0245551	Lesion vs Outer Region 2	Benign	Benign
-0.0423691	Lesion vs Outer Region 3	Benign	Benign
-0.0277395	Lesion vs Outer Region 1	Benign	Fibroadenoma
-0.0529667	Lesion vs Outer Region 2	Benign	Fibroadenoma
-0.0559617	Lesion vs Outer Region 3	Benign	Fibroadenoma
-0.0587834	Lesion vs Outer Region 1	Benign	Benign
-0.0955871	Lesion vs Outer Region 2	Benign	Benign
-0.100185	Lesion vs Outer Region 3	Benign	Benign
-0.029494	Lesion vs Outer Region 1	Benign	Fibroadenoma
-0.0356129	Lesion vs Outer Region 2	Benign	Fibroadenoma
-0.0214709	Lesion vs Outer Region 3	Benign	Fibroadenoma
-0.00219224	Lesion vs Outer Region 1	Benign	Benign
-0.0193952	Lesion vs Outer Region 2	Benign	Benign
-0.0266546	Lesion vs Outer Region 3	Benign	Benign
-0.0149888	Lesion vs Outer Region 1	Benign	Benign
-0.0135893	Lesion vs Outer Region 2	Benign	Benign
-0.0167626	Lesion vs Outer Region 3	Benign	Benign
-0.0231641	Lesion vs Outer Region 1	Benign	Benign
-0.033585	Lesion vs Outer Region 2	Benign	Benign
-0.0351944	Lesion vs Outer Region 3	Benign	Benign
-0.0260529	Lesion vs Outer Region 1	Benign	Fibroadenoma
-0.0452517	Lesion vs Outer Region 2	Benign	Fibroadenoma
-0.0539846	Lesion vs Outer Region 3	Benign	Fibroadenoma
-0.0262795	Lesion vs Outer Region 1	Benign	Fibroadenoma
-0.0401785	Lesion vs Outer Region 2	Benign	Fibroadenoma
-0.0418485	Lesion vs Outer Region 3	Benign	Fibroadenoma
-0.0373302	Lesion vs Outer Region 1	Benign	Benign
-0.0479368	Lesion vs Outer Region 2	Benign	Benign
-0.0575131	Lesion vs Outer Region 3	Benign	Benign
-0.0214343	Lesion vs Outer Region 1	Benign	Fibroadenoma
-0.0345168	Lesion vs Outer Region 2	Benign	Fibroadenoma
-0.0426043	Lesion vs Outer Region 3	Benign	Fibroadenoma
-0.011758	Lesion vs Outer Region 1	Benign	Benign
-0.0252257	Lesion vs Outer Region 2	Benign	Benign
-0.0293085	Lesion vs Outer Region 3	Benign	Benign
-0.0421361	Lesion vs Outer Region 1	Cancer	Invasive
-0.0712525	Lesion vs Outer Region 2	Cancer	Invasive
-0.0736903	Lesion vs Outer Region 3	Cancer	Invasive
-0.0104008	Lesion vs Outer Region 1	Cancer	DCIS
-0.0397686	Lesion vs Outer Region 2	Cancer	DCIS
-0.0284299	Lesion vs Outer Region 3	Cancer	DCIS
-0.0524199	Lesion vs Outer Region 1	Cancer	Invasive
-0.0967345	Lesion vs Outer Region 2	Cancer	Invasive
-0.114183	Lesion vs Outer Region 3	Cancer	Invasive
-0.0111938	Lesion vs Outer Region 1	Benign	Benign
-0.0178309	Lesion vs Outer Region 2	Benign	Benign
-0.0247879	Lesion vs Outer Region 3	Benign	Benign
-0.0198755	Lesion vs Outer Region 1	Benign	Benign
-0.0330399	Lesion vs Outer Region 2	Benign	Benign
-0.034019	Lesion vs Outer Region 3	Benign	Benign
-0.0287353	Lesion vs Outer Region 1	Benign	Benign
-0.0448751	Lesion vs Outer Region 2	Benign	Benign
-0.0627359	Lesion vs Outer Region 3	Benign	Benign
-0.0486806	Lesion vs Outer Region 1	Cancer	Invasive
-0.0546667	Lesion vs Outer Region 2	Cancer	Invasive
-0.0568259	Lesion vs Outer Region 3	Cancer	Invasive
-0.0101359	Lesion vs Outer Region 1	Cancer	Invasive
-0.0190245	Lesion vs Outer Region 2	Cancer	Invasive
-0.0224565	Lesion vs Outer Region 3	Cancer	Invasive
-0.0352129	Lesion vs Outer Region 1	Cancer	Invasive
-0.047835	Lesion vs Outer Region 2	Cancer	Invasive
-0.0383486	Lesion vs Outer Region 3	Cancer	Invasive
-0.021407	Lesion vs Outer Region 1	Benign	Benign
-0.0312185	Lesion vs Outer Region 2	Benign	Benign
-0.0371311	Lesion vs Outer Region 3	Benign	Benign
-0.0300823	Lesion vs Outer Region 1	Benign	Benign
-0.0560143	Lesion vs Outer Region 2	Benign	Benign
-0.0521419	Lesion vs Outer Region 3	Benign	Benign
-0.0217598	Lesion vs Outer Region 1	Benign	Benign
-0.0266797	Lesion vs Outer Region 2	Benign	Benign
-0.0249226	Lesion vs Outer Region 3	Benign	Benign
-0.0232891	Lesion vs Outer Region 1	Benign	Benign
-0.0420961	Lesion vs Outer Region 2	Benign	Benign
-0.0475421	Lesion vs Outer Region 3	Benign	Benign
-0.00956699	Lesion vs Outer Region 1	Benign	Benign
-0.0113047	Lesion vs Outer Region 2	Benign	Benign
-0.00372391	Lesion vs Outer Region 3	Benign	Benign
-0.0314236	Lesion vs Outer Region 1	Benign	Benign
-0.0640997	Lesion vs Outer Region 2	Benign	Benign
-0.0745154	Lesion vs Outer Region 3	Benign	Benign
-0.0286536	Lesion vs Outer Region 1	Cancer	Invasive
-0.0561827	Lesion vs Outer Region 2	Cancer	Invasive
-0.0625799	Lesion vs Outer Region 3	Cancer	Invasive
-0.0135372	Lesion vs Outer Region 1	Benign	Benign
-0.0309154	Lesion vs Outer Region 2	Benign	Benign
-0.0318883	Lesion vs Outer Region 3	Benign	Benign
-0.0184202	Lesion vs Outer Region 1	Benign	Benign
-0.0460619	Lesion vs Outer Region 2	Benign	Benign
-0.0498448	Lesion vs Outer Region 3	Benign	Benign
-0.0678693	Lesion vs Outer Region 1	Benign	Benign
-0.131239	Lesion vs Outer Region 2	Benign	Benign
-0.169218	Lesion vs Outer Region 3	Benign	Benign
-0.00132919	Lesion vs Outer Region 1	Benign	Benign
-0.00927838	Lesion vs Outer Region 2	Benign	Benign
-0.0144596	Lesion vs Outer Region 3	Benign	Benign
-0.00711838	Lesion vs Outer Region 1	Benign	Benign
-0.010618	Lesion vs Outer Region 2	Benign	Benign
-0.0163799	Lesion vs Outer Region 3	Benign	Benign
-0.0134918	Lesion vs Outer Region 1	Benign	Benign
-0.021355	Lesion vs Outer Region 2	Benign	Benign
-0.0175805	Lesion vs Outer Region 3	Benign	Benign
-0.0228955	Lesion vs Outer Region 1	Benign	Benign
-0.0280745	Lesion vs Outer Region 2	Benign	Benign
-0.0347461	Lesion vs Outer Region 3	Benign	Benign
-0.0484784	Lesion vs Outer Region 1	Cancer	Invasive
-0.0572075	Lesion vs Outer Region 2	Cancer	Invasive
-0.0528551	Lesion vs Outer Region 3	Cancer	Invasive
-0.0272822	Lesion vs Outer Region 1	Benign	Fibroadenoma
-0.0350594	Lesion vs Outer Region 2	Benign	Fibroadenoma
-0.0252219	Lesion vs Outer Region 3	Benign	Fibroadenoma
-0.00159697	Lesion vs Outer Region 1	Benign	Benign
-0.0164956	Lesion vs Outer Region 2	Benign	Benign
-0.0210758	Lesion vs Outer Region 3	Benign	Benign
-0.00932861	Lesion vs Outer Region 1	Cancer	DCIS
-0.0215937	Lesion vs Outer Region 2	Cancer	DCIS
-0.0185568	Lesion vs Outer Region 3	Cancer	DCIS
-0.0195615	Lesion vs Outer Region 1	Cancer	DCIS
-0.0300159	Lesion vs Outer Region 2	Cancer	DCIS
-0.0355848	Lesion vs Outer Region 3	Cancer	DCIS
-0.0122632	Lesion vs Outer Region 1	Cancer	DCIS
-0.0206135	Lesion vs Outer Region 2	Cancer	DCIS
-0.0130585	Lesion vs Outer Region 3	Cancer	DCIS
-0.013431	Lesion vs Outer Region 1	Benign	Benign
-0.0394215	Lesion vs Outer Region 2	Benign	Benign
-0.0420289	Lesion vs Outer Region 3	Benign	Benign
-0.0139748	Lesion vs Outer Region 1	Cancer	DCIS
-0.0174026	Lesion vs Outer Region 2	Cancer	DCIS
-0.00383669	Lesion vs Outer Region 3	Cancer	DCIS
-0.0338708	Lesion vs Outer Region 1	Cancer	Invasive
-0.0728364	Lesion vs Outer Region 2	Cancer	Invasive
-0.0811566	Lesion vs Outer Region 3	Cancer	Invasive
-0.0107768	Lesion vs Outer Region 1	Benign	Benign
-0.0317884	Lesion vs Outer Region 2	Benign	Benign
-0.0327766	Lesion vs Outer Region 3	Benign	Benign
-0.0154016	Lesion vs Outer Region 1	Benign	Fibroadenoma
-0.0404137	Lesion vs Outer Region 2	Benign	Fibroadenoma
-0.0459522	Lesion vs Outer Region 3	Benign	Fibroadenoma
0.000455936	Lesion vs Outer Region 1	Benign	Benign
-0.0246393	Lesion vs Outer Region 2	Benign	Benign
-0.0387902	Lesion vs Outer Region 3	Benign	Benign
-0.00134593	Lesion vs Outer Region 1	Cancer	Invasive
-0.0268227	Lesion vs Outer Region 2	Cancer	Invasive
-0.030675	Lesion vs Outer Region 3	Cancer	Invasive
-0.0159509	Lesion vs Outer Region 1	Benign	Fibroadenoma
-0.0505941	Lesion vs Outer Region 2	Benign	Fibroadenoma
-0.0544112	Lesion vs Outer Region 3	Benign	Fibroadenoma
-0.040527	Lesion vs Outer Region 1	Benign	Benign
-0.0390895	Lesion vs Outer Region 2	Benign	Benign
-0.0436498	Lesion vs Outer Region 3	Benign	Benign
-0.0221086	Lesion vs Outer Region 1	Benign	Benign
-0.0481863	Lesion vs Outer Region 2	Benign	Benign
-0.0543599	Lesion vs Outer Region 3	Benign	Benign
-0.040641	Lesion vs Outer Region 1	Benign	Fibroadenoma
-0.0508739	Lesion vs Outer Region 2	Benign	Fibroadenoma
-0.0406405	Lesion vs Outer Region 3	Benign	Fibroadenoma
-0.00457323	Lesion vs Outer Region 1	Cancer	DCIS
-0.02685	Lesion vs Outer Region 2	Cancer	DCIS
-0.0276556	Lesion vs Outer Region 3	Cancer	DCIS
-0.00458757	Lesion vs Outer Region 1	Benign	Benign
-0.00579186	Lesion vs Outer Region 2	Benign	Benign
-0.00762525	Lesion vs Outer Region 3	Benign	Benign
-0.0293423	Lesion vs Outer Region 1	Cancer	Invasive
-0.0690549	Lesion vs Outer Region 2	Cancer	Invasive
-0.0751095	Lesion vs Outer Region 3	Cancer	Invasive
-0.00996942	Lesion vs Outer Region 1	Benign	Fibroadenoma
-0.0138175	Lesion vs Outer Region 2	Benign	Fibroadenoma
-0.0147654	Lesion vs Outer Region 3	Benign	Fibroadenoma
-0.0216102	Lesion vs Outer Region 1	Benign	Benign
-0.0509995	Lesion vs Outer Region 2	Benign	Benign
-0.0536815	Lesion vs Outer Region 3	Benign	Benign
-0.0128306	Lesion vs Outer Region 1	Benign	Benign
-0.0312318	Lesion vs Outer Region 2	Benign	Benign
-0.0386023	Lesion vs Outer Region 3	Benign	Benign
-0.000480753	Lesion vs Outer Region 1	Benign	Benign
-0.0398968	Lesion vs Outer Region 2	Benign	Benign
-0.0391266	Lesion vs Outer Region 3	Benign	Benign
-0.00433097	Lesion vs Outer Region 1	Benign	Benign
-0.0157869	Lesion vs Outer Region 2	Benign	Benign
-0.0171788	Lesion vs Outer Region 3	Benign	Benign
-0.0141367	Lesion vs Outer Region 1	Benign	Benign
-0.012211	Lesion vs Outer Region 2	Benign	Benign
-0.00609839	Lesion vs Outer Region 3	Benign	Benign
-0.008798	Lesion vs Outer Region 1	Benign	Fibroadenoma
-0.0327051	Lesion vs Outer Region 2	Benign	Fibroadenoma
-0.0376639	Lesion vs Outer Region 3	Benign	Fibroadenoma
-0.0243093	Lesion vs Outer Region 1	Benign	Benign
-0.0490643	Lesion vs Outer Region 2	Benign	Benign
-0.0450288	Lesion vs Outer Region 3	Benign	Benign
-0.00168133	Lesion vs Outer Region 1	Benign	Benign
-0.0206081	Lesion vs Outer Region 2	Benign	Benign
-0.0412523	Lesion vs Outer Region 3	Benign	Benign
-0.0670603	Lesion vs Outer Region 1	Benign	Benign
-0.0946774	Lesion vs Outer Region 2	Benign	Benign
-0.0962289	Lesion vs Outer Region 3	Benign	Benign
-0.0309193	Lesion vs Outer Region 1	Benign	Benign
-0.0526009	Lesion vs Outer Region 2	Benign	Benign
-0.0749076	Lesion vs Outer Region 3	Benign	Benign
-0.0581641	Lesion vs Outer Region 1	Benign	Benign
-0.122	Lesion vs Outer Region 2	Benign	Benign
-0.165919	Lesion vs Outer Region 3	Benign	Benign
-0.0313462	Lesion vs Outer Region 1	Benign	Fibroadenoma
-0.0613984	Lesion vs Outer Region 2	Benign	Fibroadenoma
-0.0792581	Lesion vs Outer Region 3	Benign	Fibroadenoma
-0.00269025	Lesion vs Outer Region 1	Cancer	DCIS
-0.0288656	Lesion vs Outer Region 2	Cancer	DCIS
-0.0378143	Lesion vs Outer Region 3	Cancer	DCIS
-0.0219102	Lesion vs Outer Region 1	Benign	Benign
-0.0522144	Lesion vs Outer Region 2	Benign	Benign
-0.051485	Lesion vs Outer Region 3	Benign	Benign
-0.00571084	Lesion vs Outer Region 1	Benign	Benign
-0.0245609	Lesion vs Outer Region 2	Benign	Benign
-0.0328144	Lesion vs Outer Region 3	Benign	Benign
-0.0539155	Lesion vs Outer Region 1	Benign	Benign
-0.074144	Lesion vs Outer Region 2	Benign	Benign
-0.0809847	Lesion vs Outer Region 3	Benign	Benign
-0.00495261	Lesion vs Outer Region 1	Benign	Benign
-0.0202723	Lesion vs Outer Region 2	Benign	Benign
-0.0261243	Lesion vs Outer Region 3	Benign	Benign
-0.0160416	Lesion vs Outer Region 1	Benign	Benign
-0.0194188	Lesion vs Outer Region 2	Benign	Benign
-0.0391291	Lesion vs Outer Region 3	Benign	Benign
-0.00579882	Lesion vs Outer Region 1	Cancer	Invasive
-0.00691182	Lesion vs Outer Region 2	Cancer	Invasive
0.001094	Lesion vs Outer Region 3	Cancer	Invasive
-0.0171171	Lesion vs Outer Region 1	Benign	Benign
-0.0336431	Lesion vs Outer Region 2	Benign	Benign
-0.0351378	Lesion vs Outer Region 3	Benign	Benign
-0.0347263	Lesion vs Outer Region 1	Benign	Benign
-0.0508033	Lesion vs Outer Region 2	Benign	Benign
-0.0463292	Lesion vs Outer Region 3	Benign	Benign
0.00460577	Lesion vs Outer Region 1	Benign	Benign
-0.00647715	Lesion vs Outer Region 2	Benign	Benign
-0.0134035	Lesion vs Outer Region 3	Benign	Benign
-0.0110911	Lesion vs Outer Region 1	Benign	Benign
-0.0347665	Lesion vs Outer Region 2	Benign	Benign
-0.0479726	Lesion vs Outer Region 3	Benign	Benign
-0.066741	Lesion vs Outer Region 1	Benign	Fibroadenoma
-0.10283	Lesion vs Outer Region 2	Benign	Fibroadenoma
-0.113184	Lesion vs Outer Region 3	Benign	Fibroadenoma
-0.0128519	Lesion vs Outer Region 1	Benign	Fibroadenoma
-0.017152	Lesion vs Outer Region 2	Benign	Fibroadenoma
-0.0199558	Lesion vs Outer Region 3	Benign	Fibroadenoma
-0.0438209	Lesion vs Outer Region 1	Cancer	Invasive
-0.0713204	Lesion vs Outer Region 2	Cancer	Invasive
-0.0892515	Lesion vs Outer Region 3	Cancer	Invasive
-0.0193154	Lesion vs Outer Region 1	Benign	Benign
-0.0503802	Lesion vs Outer Region 2	Benign	Benign
-0.0621694	Lesion vs Outer Region 3	Benign	Benign
-0.0323767	Lesion vs Outer Region 1	Benign	Benign
-0.0637521	Lesion vs Outer Region 2	Benign	Benign
-0.0744496	Lesion vs Outer Region 3	Benign	Benign
-0.0374501	Lesion vs Outer Region 1	Benign	Benign
-0.050964	Lesion vs Outer Region 2	Benign	Benign
-0.0532025	Lesion vs Outer Region 3	Benign	Benign
-0.0355822	Lesion vs Outer Region 1	Benign	Benign
-0.083295	Lesion vs Outer Region 2	Benign	Benign
-0.0930784	Lesion vs Outer Region 3	Benign	Benign
-0.04	Lesion vs Outer Region 1	Benign	Benign
-0.0717211	Lesion vs Outer Region 2	Benign	Benign
-0.0749193	Lesion vs Outer Region 3	Benign	Benign
-0.024757	Lesion vs Outer Region 1	Cancer	Invasive
-0.0307662	Lesion vs Outer Region 2	Cancer	Invasive
-0.035259	Lesion vs Outer Region 3	Cancer	Invasive
-0.0048574	Lesion vs Outer Region 1	Benign	Benign
-0.00957544	Lesion vs Outer Region 2	Benign	Benign
-0.00206926	Lesion vs Outer Region 3	Benign	Benign
-0.0372276	Lesion vs Outer Region 1	Benign	Benign
-0.059539	Lesion vs Outer Region 2	Benign	Benign
-0.0617794	Lesion vs Outer Region 3	Benign	Benign
-0.045174	Lesion vs Outer Region 1	Benign	Benign
-0.0617357	Lesion vs Outer Region 2	Benign	Benign
-0.0753951	Lesion vs Outer Region 3	Benign	Benign
-0.0300649	Lesion vs Outer Region 1	Benign	Benign
-0.0505336	Lesion vs Outer Region 2	Benign	Benign
-0.05599	Lesion vs Outer Region 3	Benign	Benign
-0.0787207	Lesion vs Outer Region 1	Cancer	Invasive
-0.102119	Lesion vs Outer Region 2	Cancer	Invasive
-0.0948712	Lesion vs Outer Region 3	Cancer	Invasive
-0.00376868	Lesion vs Outer Region 1	Cancer	Invasive
-0.00993907	Lesion vs Outer Region 2	Cancer	Invasive
-0.0143421	Lesion vs Outer Region 3	Cancer	Invasive
-0.017322	Lesion vs Outer Region 1	Benign	Benign
-0.0361071	Lesion vs Outer Region 2	Benign	Benign
-0.0375534	Lesion vs Outer Region 3	Benign	Benign
-0.0412872	Lesion vs Outer Region 1	Benign	Fibroadenoma
-0.0607171	Lesion vs Outer Region 2	Benign	Fibroadenoma
-0.0514837	Lesion vs Outer Region 3	Benign	Fibroadenoma
-0.0297287	Lesion vs Outer Region 1	Benign	Benign
-0.0471025	Lesion vs Outer Region 2	Benign	Benign
-0.0648217	Lesion vs Outer Region 3	Benign	Benign
-0.0360484	Lesion vs Outer Region 1	Benign	Fibroadenoma
-0.0569002	Lesion vs Outer Region 2	Benign	Fibroadenoma
-0.0541004	Lesion vs Outer Region 3	Benign	Fibroadenoma
0.00974577	Lesion vs Outer Region 1	Benign	Benign
-0.00125336	Lesion vs Outer Region 2	Benign	Benign
-0.0155774	Lesion vs Outer Region 3	Benign	Benign
-0.0133211	Lesion vs Outer Region 1	Benign	Benign
-0.0355231	Lesion vs Outer Region 2	Benign	Benign
-0.0458538	Lesion vs Outer Region 3	Benign	Benign
-0.0194021	Lesion vs Outer Region 1	Benign	Benign
-0.0306512	Lesion vs Outer Region 2	Benign	Benign
-0.0329739	Lesion vs Outer Region 3	Benign	Benign
-0.0194425	Lesion vs Outer Region 1	Benign	Benign
-0.0487363	Lesion vs Outer Region 2	Benign	Benign
-0.061091	Lesion vs Outer Region 3	Benign	Benign
-0.0145518	Lesion vs Outer Region 1	Benign	Benign
-0.0397396	Lesion vs Outer Region 2	Benign	Benign
-0.0490775	Lesion vs Outer Region 3	Benign	Benign
-0.0114479	Lesion vs Outer Region 1	Benign	Benign
-0.0380822	Lesion vs Outer Region 2	Benign	Benign
-0.0495107	Lesion vs Outer Region 3	Benign	Benign
-0.0200587	Lesion vs Outer Region 1	Cancer	Invasive
-0.057495	Lesion vs Outer Region 2	Cancer	Invasive
-0.0620984	Lesion vs Outer Region 3	Cancer	Invasive
-0.0269085	Lesion vs Outer Region 1	Benign	Fibroadenoma
-0.0524307	Lesion vs Outer Region 2	Benign	Fibroadenoma
-0.0581945	Lesion vs Outer Region 3	Benign	Fibroadenoma
-0.00902067	Lesion vs Outer Region 1	Benign	Fibroadenoma
-0.0364587	Lesion vs Outer Region 2	Benign	Fibroadenoma
-0.0556767	Lesion vs Outer Region 3	Benign	Fibroadenoma
-0.0394267	Lesion vs Outer Region 1	Benign	Benign
-0.0629312	Lesion vs Outer Region 2	Benign	Benign
-0.0530522	Lesion vs Outer Region 3	Benign	Benign
-0.0115147	Lesion vs Outer Region 1	Benign	Benign
-0.0352712	Lesion vs Outer Region 2	Benign	Benign
-0.0601606	Lesion vs Outer Region 3	Benign	Benign
-0.03251	Lesion vs Outer Region 1	Benign	Benign
-0.0654049	Lesion vs Outer Region 2	Benign	Benign
-0.0712941	Lesion vs Outer Region 3	Benign	Benign
-0.0388707	Lesion vs Outer Region 1	Benign	Benign
-0.0470929	Lesion vs Outer Region 2	Benign	Benign
-0.0595127	Lesion vs Outer Region 3	Benign	Benign
-0.05244	Lesion vs Outer Region 1	Benign	Benign
-0.079629	Lesion vs Outer Region 2	Benign	Benign
-0.0868875	Lesion vs Outer Region 3	Benign	Benign
-0.0238828	Lesion vs Outer Region 1	Benign	Benign
-0.0480975	Lesion vs Outer Region 2	Benign	Benign
-0.0508908	Lesion vs Outer Region 3	Benign	Benign
-0.0425461	Lesion vs Outer Region 1	Benign	Benign
-0.0812497	Lesion vs Outer Region 2	Benign	Benign
-0.0942472	Lesion vs Outer Region 3	Benign	Benign
-0.0154358	Lesion vs Outer Region 1	Benign	Fibroadenoma
-0.0481252	Lesion vs Outer Region 2	Benign	Fibroadenoma
-0.0512375	Lesion vs Outer Region 3	Benign	Fibroadenoma
-0.0282295	Lesion vs Outer Region 1	Benign	Fibroadenoma
-0.0480773	Lesion vs Outer Region 2	Benign	Fibroadenoma
-0.0475875	Lesion vs Outer Region 3	Benign	Fibroadenoma
-0.000750263	Lesion vs Outer Region 1	Benign	Benign
-0.00834062	Lesion vs Outer Region 2	Benign	Benign
-0.00741281	Lesion vs Outer Region 3	Benign	Benign
-0.0145102	Lesion vs Outer Region 1	Benign	Benign
-0.0371779	Lesion vs Outer Region 2	Benign	Benign
-0.0606457	Lesion vs Outer Region 3	Benign	Benign
-0.0231124	Lesion vs Outer Region 1	Cancer	DCIS
-0.04943	Lesion vs Outer Region 2	Cancer	DCIS
-0.0578905	Lesion vs Outer Region 3	Cancer	DCIS
-0.0171171	Lesion vs Outer Region 1	Benign	Benign
-0.0336431	Lesion vs Outer Region 2	Benign	Benign
-0.0351378	Lesion vs Outer Region 3	Benign	Benign
-0.0152345	Lesion vs Outer Region 1	Cancer	Invasive
-0.0305272	Lesion vs Outer Region 2	Cancer	Invasive
-0.0371818	Lesion vs Outer Region 3	Cancer	Invasive
0.00992553	Lesion vs Outer Region 1	Benign	Benign
0.011813	Lesion vs Outer Region 2	Benign	Benign
0.0168898	Lesion vs Outer Region 3	Benign	Benign
-0.00843936	Lesion vs Outer Region 1	Benign	Fibroadenoma
-0.0217706	Lesion vs Outer Region 2	Benign	Fibroadenoma
-0.0254895	Lesion vs Outer Region 3	Benign	Fibroadenoma
-0.0122363	Lesion vs Outer Region 1	Benign	Benign
-0.0374261	Lesion vs Outer Region 2	Benign	Benign
-0.0468042	Lesion vs Outer Region 3	Benign	Benign
-0.0175029	Lesion vs Outer Region 1	Cancer	DCIS
-0.0447257	Lesion vs Outer Region 2	Cancer	DCIS
-0.0598987	Lesion vs Outer Region 3	Cancer	DCIS
-0.00490261	Lesion vs Outer Region 1	Benign	Benign
-0.0254016	Lesion vs Outer Region 2	Benign	Benign
-0.0400168	Lesion vs Outer Region 3	Benign	Benign
-0.0463442	Lesion vs Outer Region 1	Benign	Benign
-0.0770356	Lesion vs Outer Region 2	Benign	Benign
-0.0843158	Lesion vs Outer Region 3	Benign	Benign
-0.030114	Lesion vs Outer Region 1	Benign	Benign
-0.0323816	Lesion vs Outer Region 2	Benign	Benign
-0.0315583	Lesion vs Outer Region 3	Benign	Benign
-0.0253527	Lesion vs Outer Region 1	Benign	Fibroadenoma
-0.0599009	Lesion vs Outer Region 2	Benign	Fibroadenoma
-0.0667525	Lesion vs Outer Region 3	Benign	Fibroadenoma
-0.0379586	Lesion vs Outer Region 1	Benign	Fibroadenoma
-0.044567	Lesion vs Outer Region 2	Benign	Fibroadenoma
-0.0269786	Lesion vs Outer Region 3	Benign	Fibroadenoma
-0.0363176	Lesion vs Outer Region 1	Cancer	Invasive
-0.0492828	Lesion vs Outer Region 2	Cancer	Invasive
-0.0451355	Lesion vs Outer Region 3	Cancer	Invasive
-0.0437704	Lesion vs Outer Region 1	Cancer	Invasive
-0.0765346	Lesion vs Outer Region 2	Cancer	Invasive
-0.0810437	Lesion vs Outer Region 3	Cancer	Invasive
-0.0121658	Lesion vs Outer Region 1	Benign	Benign
-0.0412398	Lesion vs Outer Region 2	Benign	Benign
-0.070201	Lesion vs Outer Region 3	Benign	Benign
-0.0535414	Lesion vs Outer Region 1	Benign	Benign
-0.085084	Lesion vs Outer Region 2	Benign	Benign
-0.0975582	Lesion vs Outer Region 3	Benign	Benign
-0.0253782	Lesion vs Outer Region 1	Benign	Fibroadenoma
-0.0412768	Lesion vs Outer Region 2	Benign	Fibroadenoma
-0.0508653	Lesion vs Outer Region 3	Benign	Fibroadenoma
-0.0359184	Lesion vs Outer Region 1	Cancer	DCIS
-0.0754789	Lesion vs Outer Region 2	Cancer	DCIS
-0.0771236	Lesion vs Outer Region 3	Cancer	DCIS
-0.000661956	Lesion vs Outer Region 1	Benign	Benign
0.00200237	Lesion vs Outer Region 2	Benign	Benign
0.00699001	Lesion vs Outer Region 3	Benign	Benign
-0.0598322	Lesion vs Outer Region 1	Benign	Benign
-0.128811	Lesion vs Outer Region 2	Benign	Benign
-0.12622	Lesion vs Outer Region 3	Benign	Benign
-0.0188578	Lesion vs Outer Region 1	Benign	Benign
-0.0395982	Lesion vs Outer Region 2	Benign	Benign
-0.0406757	Lesion vs Outer Region 3	Benign	Benign
-0.0249768	Lesion vs Outer Region 1	Cancer	DCIS
-0.0407272	Lesion vs Outer Region 2	Cancer	DCIS
-0.0638143	Lesion vs Outer Region 3	Cancer	DCIS
-0.0125945	Lesion vs Outer Region 1	Cancer	DCIS
-0.0380036	Lesion vs Outer Region 2	Cancer	DCIS
-0.0565067	Lesion vs Outer Region 3	Cancer	DCIS
-0.0213292	Lesion vs Outer Region 1	Benign	Fibroadenoma
-0.0292508	Lesion vs Outer Region 2	Benign	Fibroadenoma
-0.0303229	Lesion vs Outer Region 3	Benign	Fibroadenoma
-0.0130555	Lesion vs Outer Region 1	Benign	Fibroadenoma
-0.0374493	Lesion vs Outer Region 2	Benign	Fibroadenoma
-0.0447756	Lesion vs Outer Region 3	Benign	Fibroadenoma
-0.035552	Lesion vs Outer Region 1	Cancer	Invasive
-0.0610279	Lesion vs Outer Region 2	Cancer	Invasive
-0.0553471	Lesion vs Outer Region 3	Cancer	Invasive
-0.0184823	Lesion vs Outer Region 1	Cancer	Invasive
-0.0591513	Lesion vs Outer Region 2	Cancer	Invasive
-0.0778703	Lesion vs Outer Region 3	Cancer	Invasive
-0.0425368	Lesion vs Outer Region 1	Benign	Benign
-0.0767482	Lesion vs Outer Region 2	Benign	Benign
-0.0981965	Lesion vs Outer Region 3	Benign	Benign
-0.103965	Lesion vs Outer Region 1	Cancer	Invasive
-0.161335	Lesion vs Outer Region 2	Cancer	Invasive
-0.174257	Lesion vs Outer Region 3	Cancer	Invasive
-0.0217424	Lesion vs Outer Region 1	Benign	Benign
-0.0473431	Lesion vs Outer Region 2	Benign	Benign
-0.0524174	Lesion vs Outer Region 3	Benign	Benign
-0.0316322	Lesion vs Outer Region 1	Benign	Benign
-0.0449104	Lesion vs Outer Region 2	Benign	Benign
-0.0320489	Lesion vs Outer Region 3	Benign	Benign
-0.0189135	Lesion vs Outer Region 1	Cancer	DCIS
-0.0655016	Lesion vs Outer Region 2	Cancer	DCIS
-0.0843131	Lesion vs Outer Region 3	Cancer	DCIS
-0.0104287	Lesion vs Outer Region 1	Benign	Benign
-0.0292578	Lesion vs Outer Region 2	Benign	Benign
-0.0396543	Lesion vs Outer Region 3	Benign	Benign
-0.0272041	Lesion vs Outer Region 1	Benign	Benign
-0.0470183	Lesion vs Outer Region 2	Benign	Benign
-0.0522431	Lesion vs Outer Region 3	Benign	Benign
-0.00595655	Lesion vs Outer Region 1	Benign	Benign
-0.0125081	Lesion vs Outer Region 2	Benign	Benign
-0.0132867	Lesion vs Outer Region 3	Benign	Benign
-0.0245894	Lesion vs Outer Region 1	Benign	Fibroadenoma
-0.0338525	Lesion vs Outer Region 2	Benign	Fibroadenoma
-0.0386861	Lesion vs Outer Region 3	Benign	Fibroadenoma
-0.013571	Lesion vs Outer Region 1	Benign	Benign
-0.0236899	Lesion vs Outer Region 2	Benign	Benign
-0.0321545	Lesion vs Outer Region 3	Benign	Benign
-0.00925077	Lesion vs Outer Region 1	Benign	Benign
-0.00183779	Lesion vs Outer Region 2	Benign	Benign
-0.00268043	Lesion vs Outer Region 3	Benign	Benign

## Sheet: figure_5_water_sig_by_path
Water (cm)	Region	Diagnosis	Finding
-0.00843808	Lesion vs Outer Region 1	Benign	Benign
-0.0240055	Lesion vs Outer Region 2	Benign	Benign
-0.0356991	Lesion vs Outer Region 3	Benign	Benign
0.0283404	Lesion vs Outer Region 1	Benign	Benign
0.0280235	Lesion vs Outer Region 2	Benign	Benign
0.0463775	Lesion vs Outer Region 3	Benign	Benign
-0.00992033	Lesion vs Outer Region 1	Benign	Benign
-0.0177085	Lesion vs Outer Region 2	Benign	Benign
-0.00771488	Lesion vs Outer Region 3	Benign	Benign
-0.024877	Lesion vs Outer Region 1	Benign	Benign
-0.0454028	Lesion vs Outer Region 2	Benign	Benign
-0.0843638	Lesion vs Outer Region 3	Benign	Benign
-0.00751353	Lesion vs Outer Region 1	Benign	Benign
-0.0191946	Lesion vs Outer Region 2	Benign	Benign
-0.0126913	Lesion vs Outer Region 3	Benign	Benign
-0.03384	Lesion vs Outer Region 1	Benign	Benign
-0.0430745	Lesion vs Outer Region 2	Benign	Benign
-0.052097	Lesion vs Outer Region 3	Benign	Benign
-0.0225275	Lesion vs Outer Region 1	Benign	Benign
-0.0290271	Lesion vs Outer Region 2	Benign	Benign
-0.0313303	Lesion vs Outer Region 3	Benign	Benign
-0.0157107	Lesion vs Outer Region 1	Benign	Benign
-0.0193624	Lesion vs Outer Region 2	Benign	Benign
-0.0383683	Lesion vs Outer Region 3	Benign	Benign
-0.0142204	Lesion vs Outer Region 1	Benign	Benign
-0.0143109	Lesion vs Outer Region 2	Benign	Benign
-0.014147	Lesion vs Outer Region 3	Benign	Benign
-0.0641279	Lesion vs Outer Region 1	Benign	Benign
-0.0945064	Lesion vs Outer Region 2	Benign	Benign
-0.105423	Lesion vs Outer Region 3	Benign	Benign
-0.0107576	Lesion vs Outer Region 1	Benign	Benign
-0.0316265	Lesion vs Outer Region 2	Benign	Benign
-0.0410345	Lesion vs Outer Region 3	Benign	Benign
-0.042407	Lesion vs Outer Region 1	Benign	Benign
-0.0493321	Lesion vs Outer Region 2	Benign	Benign
-0.0425842	Lesion vs Outer Region 3	Benign	Benign
0.0722479	Lesion vs Outer Region 1	Cancer	Invasive
0.0854136	Lesion vs Outer Region 2	Cancer	Invasive
0.0891455	Lesion vs Outer Region 3	Cancer	Invasive
-0.00498215	Lesion vs Outer Region 1	Benign	Benign
-0.0154841	Lesion vs Outer Region 2	Benign	Benign
-0.0237381	Lesion vs Outer Region 3	Benign	Benign
-0.0312536	Lesion vs Outer Region 1	Cancer	DCIS
-0.0424461	Lesion vs Outer Region 2	Cancer	DCIS
-0.0380932	Lesion vs Outer Region 3	Cancer	DCIS
-0.0183429	Lesion vs Outer Region 1	Benign	Fibroadenoma
-0.0259275	Lesion vs Outer Region 2	Benign	Fibroadenoma
-0.0281413	Lesion vs Outer Region 3	Benign	Fibroadenoma
-0.0249419	Lesion vs Outer Region 1	Cancer	Invasive
-0.0367129	Lesion vs Outer Region 2	Cancer	Invasive
-0.0343633	Lesion vs Outer Region 3	Cancer	Invasive
0.00364322	Lesion vs Outer Region 1	Cancer	Invasive
-0.00378675	Lesion vs Outer Region 2	Cancer	Invasive
-0.00436744	Lesion vs Outer Region 3	Cancer	Invasive
-0.0175086	Lesion vs Outer Region 1	Cancer	Invasive
-0.0244059	Lesion vs Outer Region 2	Cancer	Invasive
-0.0239679	Lesion vs Outer Region 3	Cancer	Invasive
-0.0316568	Lesion vs Outer Region 1	Benign	Benign
-0.0305866	Lesion vs Outer Region 2	Benign	Benign
-0.0343446	Lesion vs Outer Region 3	Benign	Benign
-0.00557755	Lesion vs Outer Region 1	Benign	Fibroadenoma
-0.013947	Lesion vs Outer Region 2	Benign	Fibroadenoma
-0.0131483	Lesion vs Outer Region 3	Benign	Fibroadenoma
-0.0324799	Lesion vs Outer Region 1	Benign	Fibroadenoma
-0.0478342	Lesion vs Outer Region 2	Benign	Fibroadenoma
-0.058401	Lesion vs Outer Region 3	Benign	Fibroadenoma
-0.00723165	Lesion vs Outer Region 1	Benign	Benign
-0.0212626	Lesion vs Outer Region 2	Benign	Benign
-0.018975	Lesion vs Outer Region 3	Benign	Benign
-0.022766	Lesion vs Outer Region 1	Cancer	DCIS
-0.0285706	Lesion vs Outer Region 2	Cancer	DCIS
-0.0321765	Lesion vs Outer Region 3	Cancer	DCIS
-0.00138733	Lesion vs Outer Region 1	Benign	Benign
-0.00322332	Lesion vs Outer Region 2	Benign	Benign
-0.00111431	Lesion vs Outer Region 3	Benign	Benign
-0.0165526	Lesion vs Outer Region 1	Benign	Fibroadenoma
-0.0190631	Lesion vs Outer Region 2	Benign	Fibroadenoma
-0.0268854	Lesion vs Outer Region 3	Benign	Fibroadenoma
-0.0256512	Lesion vs Outer Region 1	Benign	Benign
-0.0272828	Lesion vs Outer Region 2	Benign	Benign
-0.0284717	Lesion vs Outer Region 3	Benign	Benign
0.00580842	Lesion vs Outer Region 1	Benign	Fibroadenoma
-0.00235937	Lesion vs Outer Region 2	Benign	Fibroadenoma
0.00169203	Lesion vs Outer Region 3	Benign	Fibroadenoma
-0.0306007	Lesion vs Outer Region 1	Benign	Benign
-0.00794097	Lesion vs Outer Region 2	Benign	Benign
-9.99397e-05	Lesion vs Outer Region 3	Benign	Benign
-0.0139786	Lesion vs Outer Region 1	Cancer	Invasive
-0.014689	Lesion vs Outer Region 2	Cancer	Invasive
-0.0339558	Lesion vs Outer Region 3	Cancer	Invasive
-0.0197873	Lesion vs Outer Region 1	Cancer	Invasive
-0.0232046	Lesion vs Outer Region 2	Cancer	Invasive
-0.0226647	Lesion vs Outer Region 3	Cancer	Invasive
-0.00605195	Lesion vs Outer Region 1	Cancer	Invasive
-0.00917287	Lesion vs Outer Region 2	Cancer	Invasive
-0.0083871	Lesion vs Outer Region 3	Cancer	Invasive
-0.0122806	Lesion vs Outer Region 1	Benign	Benign
-0.00254626	Lesion vs Outer Region 2	Benign	Benign
-0.00786297	Lesion vs Outer Region 3	Benign	Benign
-0.00536945	Lesion vs Outer Region 1	Benign	Benign
0.00305368	Lesion vs Outer Region 2	Benign	Benign
0.00971615	Lesion vs Outer Region 3	Benign	Benign
-0.0266624	Lesion vs Outer Region 1	Benign	Benign
-0.0494562	Lesion vs Outer Region 2	Benign	Benign
-0.0610719	Lesion vs Outer Region 3	Benign	Benign
-0.0188486	Lesion vs Outer Region 1	Benign	Benign
-0.0266323	Lesion vs Outer Region 2	Benign	Benign
-0.0236202	Lesion vs Outer Region 3	Benign	Benign
-0.0317036	Lesion vs Outer Region 1	Benign	Fibroadenoma
-0.0340054	Lesion vs Outer Region 2	Benign	Fibroadenoma
-0.0287706	Lesion vs Outer Region 3	Benign	Fibroadenoma
-0.0340849	Lesion vs Outer Region 1	Benign	Benign
-0.0464766	Lesion vs Outer Region 2	Benign	Benign
-0.0521406	Lesion vs Outer Region 3	Benign	Benign
0.00247648	Lesion vs Outer Region 1	Benign	Fibroadenoma
-0.00477046	Lesion vs Outer Region 2	Benign	Fibroadenoma
-0.0049077	Lesion vs Outer Region 3	Benign	Fibroadenoma
-0.0369404	Lesion vs Outer Region 1	Benign	Benign
-0.037308	Lesion vs Outer Region 2	Benign	Benign
-0.0236724	Lesion vs Outer Region 3	Benign	Benign
0.00785535	Lesion vs Outer Region 1	Cancer	Invasive
0.0161765	Lesion vs Outer Region 2	Cancer	Invasive
0.010764	Lesion vs Outer Region 3	Cancer	Invasive
-0.0016561	Lesion vs Outer Region 1	Cancer	Invasive
0.00695224	Lesion vs Outer Region 2	Cancer	Invasive
0.0092611	Lesion vs Outer Region 3	Cancer	Invasive
-0.0183817	Lesion vs Outer Region 1	Benign	Benign
-0.0321118	Lesion vs Outer Region 2	Benign	Benign
-0.0330715	Lesion vs Outer Region 3	Benign	Benign
-0.00550673	Lesion vs Outer Region 1	Benign	Fibroadenoma
-0.0115431	Lesion vs Outer Region 2	Benign	Fibroadenoma
-0.00625855	Lesion vs Outer Region 3	Benign	Fibroadenoma
-0.0234499	Lesion vs Outer Region 1	Benign	Benign
-0.032671	Lesion vs Outer Region 2	Benign	Benign
-0.038602	Lesion vs Outer Region 3	Benign	Benign
-0.00990688	Lesion vs Outer Region 1	Benign	Benign
-0.0245992	Lesion vs Outer Region 2	Benign	Benign
-0.0205201	Lesion vs Outer Region 3	Benign	Benign
-0.0266962	Lesion vs Outer Region 1	Benign	Benign
-0.0370322	Lesion vs Outer Region 2	Benign	Benign
-0.045697	Lesion vs Outer Region 3	Benign	Benign
0.0260502	Lesion vs Outer Region 1	Benign	Benign
0.0431377	Lesion vs Outer Region 2	Benign	Benign
0.0541538	Lesion vs Outer Region 3	Benign	Benign
-0.0218247	Lesion vs Outer Region 1	Cancer	Invasive
-0.0558196	Lesion vs Outer Region 2	Cancer	Invasive
-0.096554	Lesion vs Outer Region 3	Cancer	Invasive
-0.0367739	Lesion vs Outer Region 1	Benign	Fibroadenoma
-0.0447055	Lesion vs Outer Region 2	Benign	Fibroadenoma
-0.0525657	Lesion vs Outer Region 3	Benign	Fibroadenoma
-0.0214314	Lesion vs Outer Region 1	Benign	Benign
-0.0224676	Lesion vs Outer Region 2	Benign	Benign
-0.0228675	Lesion vs Outer Region 3	Benign	Benign
-0.0145675	Lesion vs Outer Region 1	Benign	Benign
-0.0197046	Lesion vs Outer Region 2	Benign	Benign
-0.0221728	Lesion vs Outer Region 3	Benign	Benign
-0.00142565	Lesion vs Outer Region 1	Benign	Fibroadenoma
0.0217259	Lesion vs Outer Region 2	Benign	Fibroadenoma
0.0288752	Lesion vs Outer Region 3	Benign	Fibroadenoma
-0.0206507	Lesion vs Outer Region 1	Benign	Fibroadenoma
-0.0134776	Lesion vs Outer Region 2	Benign	Fibroadenoma
0.00299795	Lesion vs Outer Region 3	Benign	Fibroadenoma
-0.0159279	Lesion vs Outer Region 1	Benign	Benign
-0.0147591	Lesion vs Outer Region 2	Benign	Benign
-0.011044	Lesion vs Outer Region 3	Benign	Benign
-0.0224302	Lesion vs Outer Region 1	Cancer	DCIS
-0.00835082	Lesion vs Outer Region 2	Cancer	DCIS
-0.0224908	Lesion vs Outer Region 3	Cancer	DCIS
-0.0252797	Lesion vs Outer Region 1	Benign	Fibroadenoma
-0.027353	Lesion vs Outer Region 2	Benign	Fibroadenoma
-0.00777339	Lesion vs Outer Region 3	Benign	Fibroadenoma
-0.0283641	Lesion vs Outer Region 1	Cancer	DCIS
-0.0390882	Lesion vs Outer Region 2	Cancer	DCIS
-0.0384146	Lesion vs Outer Region 3	Cancer	DCIS
-0.0268983	Lesion vs Outer Region 1	Benign	Benign
-0.0352559	Lesion vs Outer Region 2	Benign	Benign
-0.0330722	Lesion vs Outer Region 3	Benign	Benign
-0.013622	Lesion vs Outer Region 1	Benign	Benign
-0.020492	Lesion vs Outer Region 2	Benign	Benign
-0.0168018	Lesion vs Outer Region 3	Benign	Benign
-0.0379949	Lesion vs Outer Region 1	Benign	Benign
-0.0287912	Lesion vs Outer Region 2	Benign	Benign
0.00781044	Lesion vs Outer Region 3	Benign	Benign
-0.0374029	Lesion vs Outer Region 1	Cancer	DCIS
-0.0376086	Lesion vs Outer Region 2	Cancer	DCIS
-0.0421892	Lesion vs Outer Region 3	Cancer	DCIS
-0.0328428	Lesion vs Outer Region 1	Benign	Benign
-0.0425049	Lesion vs Outer Region 2	Benign	Benign
-0.0398439	Lesion vs Outer Region 3	Benign	Benign
-0.02523	Lesion vs Outer Region 1	Benign	Benign
-0.0137365	Lesion vs Outer Region 2	Benign	Benign
-0.00871883	Lesion vs Outer Region 3	Benign	Benign
-0.013752	Lesion vs Outer Region 1	Benign	Benign
-0.0137275	Lesion vs Outer Region 2	Benign	Benign
-0.0105365	Lesion vs Outer Region 3	Benign	Benign
-0.0186101	Lesion vs Outer Region 1	Benign	Benign
-0.0220989	Lesion vs Outer Region 2	Benign	Benign
-0.0218982	Lesion vs Outer Region 3	Benign	Benign
-0.0257146	Lesion vs Outer Region 1	Benign	Benign
-0.0280424	Lesion vs Outer Region 2	Benign	Benign
-0.0124196	Lesion vs Outer Region 3	Benign	Benign
-0.0395343	Lesion vs Outer Region 1	Benign	Benign
-0.0444013	Lesion vs Outer Region 2	Benign	Benign
-0.0450878	Lesion vs Outer Region 3	Benign	Benign
-0.00119857	Lesion vs Outer Region 1	Benign	Benign
-0.00453377	Lesion vs Outer Region 2	Benign	Benign
-0.000528201	Lesion vs Outer Region 3	Benign	Benign
-0.0186952	Lesion vs Outer Region 1	Benign	Benign
-0.0395719	Lesion vs Outer Region 2	Benign	Benign
-0.0475013	Lesion vs Outer Region 3	Benign	Benign
-0.00929472	Lesion vs Outer Region 1	Benign	Benign
-0.00935049	Lesion vs Outer Region 2	Benign	Benign
-0.00416676	Lesion vs Outer Region 3	Benign	Benign
0.00938112	Lesion vs Outer Region 1	Benign	Benign
0.0225056	Lesion vs Outer Region 2	Benign	Benign
0.0185572	Lesion vs Outer Region 3	Benign	Benign
0.00334947	Lesion vs Outer Region 1	Cancer	Invasive
-0.00926716	Lesion vs Outer Region 2	Cancer	Invasive
-0.0103239	Lesion vs Outer Region 3	Cancer	Invasive
-0.0152208	Lesion vs Outer Region 1	Benign	Fibroadenoma
-0.0155924	Lesion vs Outer Region 2	Benign	Fibroadenoma
-0.0169004	Lesion vs Outer Region 3	Benign	Fibroadenoma
-0.0387492	Lesion vs Outer Region 1	Cancer	DCIS
-0.0326283	Lesion vs Outer Region 2	Cancer	DCIS
-0.01022	Lesion vs Outer Region 3	Cancer	DCIS
-0.0152858	Lesion vs Outer Region 1	Benign	Benign
-0.0172453	Lesion vs Outer Region 2	Benign	Benign
-0.0192553	Lesion vs Outer Region 3	Benign	Benign
0.00466493	Lesion vs Outer Region 1	Benign	Benign
0.00967023	Lesion vs Outer Region 2	Benign	Benign
-0.00727668	Lesion vs Outer Region 3	Benign	Benign
-0.0244691	Lesion vs Outer Region 1	Cancer	DCIS
-0.00708537	Lesion vs Outer Region 2	Cancer	DCIS
-0.000392193	Lesion vs Outer Region 3	Cancer	DCIS
-0.0109154	Lesion vs Outer Region 1	Benign	Benign
-0.0224141	Lesion vs Outer Region 2	Benign	Benign
-0.0270416	Lesion vs Outer Region 3	Benign	Benign
0.0170705	Lesion vs Outer Region 1	Benign	Benign
0.0287911	Lesion vs Outer Region 2	Benign	Benign
0.00382285	Lesion vs Outer Region 3	Benign	Benign
-0.052921	Lesion vs Outer Region 1	Benign	Benign
-0.0761595	Lesion vs Outer Region 2	Benign	Benign
-0.0887648	Lesion vs Outer Region 3	Benign	Benign
-0.0241646	Lesion vs Outer Region 1	Cancer	DCIS
-0.0376631	Lesion vs Outer Region 2	Cancer	DCIS
-0.0334624	Lesion vs Outer Region 3	Cancer	DCIS
-0.0123332	Lesion vs Outer Region 1	Cancer	DCIS
-0.0169478	Lesion vs Outer Region 2	Cancer	DCIS
-0.013092	Lesion vs Outer Region 3	Cancer	DCIS
0.0151226	Lesion vs Outer Region 1	Benign	Benign
0.0209161	Lesion vs Outer Region 2	Benign	Benign
0.0246724	Lesion vs Outer Region 3	Benign	Benign
-0.0254483	Lesion vs Outer Region 1	Benign	Benign
-0.0330557	Lesion vs Outer Region 2	Benign	Benign
-0.0377754	Lesion vs Outer Region 3	Benign	Benign
-0.0130686	Lesion vs Outer Region 1	Benign	Fibroadenoma
-0.0235581	Lesion vs Outer Region 2	Benign	Fibroadenoma
-0.0596619	Lesion vs Outer Region 3	Benign	Fibroadenoma
0.00181752	Lesion vs Outer Region 1	Benign	Fibroadenoma
0.0121299	Lesion vs Outer Region 2	Benign	Fibroadenoma
0.0206803	Lesion vs Outer Region 3	Benign	Fibroadenoma
0.0124973	Lesion vs Outer Region 1	Cancer	Invasive
0.013128	Lesion vs Outer Region 2	Cancer	Invasive
0.0153214	Lesion vs Outer Region 3	Cancer	Invasive
-0.0100517	Lesion vs Outer Region 1	Cancer	Invasive
-0.0220259	Lesion vs Outer Region 2	Cancer	Invasive
-0.0124192	Lesion vs Outer Region 3	Cancer	Invasive
-0.0353481	Lesion vs Outer Region 1	Benign	Benign
-0.0357942	Lesion vs Outer Region 2	Benign	Benign
-0.0387693	Lesion vs Outer Region 3	Benign	Benign
-0.00317243	Lesion vs Outer Region 1	Cancer	DCIS
-0.00261687	Lesion vs Outer Region 2	Cancer	DCIS
-0.0053575	Lesion vs Outer Region 3	Cancer	DCIS
-0.00150144	Lesion vs Outer Region 1	Benign	Fibroadenoma
-0.00417714	Lesion vs Outer Region 2	Benign	Fibroadenoma
-0.00196299	Lesion vs Outer Region 3	Benign	Fibroadenoma
0.0236732	Lesion vs Outer Region 1	Benign	Benign
0.0236732	Lesion vs Outer Region 2	Benign	Benign
0.0236732	Lesion vs Outer Region 3	Benign	Benign
0.00950132	Lesion vs Outer Region 1	Benign	Benign
0.0137034	Lesion vs Outer Region 2	Benign	Benign
0.00810746	Lesion vs Outer Region 3	Benign	Benign
-0.021232	Lesion vs Outer Region 1	Benign	Benign
-0.0292342	Lesion vs Outer Region 2	Benign	Benign
-0.0227717	Lesion vs Outer Region 3	Benign	Benign
-0.0228602	Lesion vs Outer Region 1	Benign	Fibroadenoma
-0.0354377	Lesion vs Outer Region 2	Benign	Fibroadenoma
-0.0379269	Lesion vs Outer Region 3	Benign	Fibroadenoma
-0.0216284	Lesion vs Outer Region 1	Benign	Benign
-0.0256707	Lesion vs Outer Region 2	Benign	Benign
-0.03157	Lesion vs Outer Region 3	Benign	Benign
-0.000373854	Lesion vs Outer Region 1	Benign	Benign
-0.00153993	Lesion vs Outer Region 2	Benign	Benign
0.0010874	Lesion vs Outer Region 3	Benign	Benign
-0.00821811	Lesion vs Outer Region 1	Benign	Benign
-0.0247189	Lesion vs Outer Region 2	Benign	Benign
-0.0299725	Lesion vs Outer Region 3	Benign	Benign
-0.0250767	Lesion vs Outer Region 1	Cancer	Invasive
-0.030384	Lesion vs Outer Region 2	Cancer	Invasive
-0.0137936	Lesion vs Outer Region 3	Cancer	Invasive
-0.00974557	Lesion vs Outer Region 1	Benign	Benign
-0.02332	Lesion vs Outer Region 2	Benign	Benign
-0.0245359	Lesion vs Outer Region 3	Benign	Benign
-0.0272095	Lesion vs Outer Region 1	Benign	Benign
-0.0378334	Lesion vs Outer Region 2	Benign	Benign
-0.0370004	Lesion vs Outer Region 3	Benign	Benign
-0.0258549	Lesion vs Outer Region 1	Benign	Benign
-0.0313703	Lesion vs Outer Region 2	Benign	Benign
-0.0196882	Lesion vs Outer Region 3	Benign	Benign
0.0147486	Lesion vs Outer Region 1	Cancer	DCIS
0.00431978	Lesion vs Outer Region 2	Cancer	DCIS
0.00255559	Lesion vs Outer Region 3	Cancer	DCIS
-0.00428421	Lesion vs Outer Region 1	Benign	Benign
-0.00770678	Lesion vs Outer Region 2	Benign	Benign
-0.012446	Lesion vs Outer Region 3	Benign	Benign
0.0199264	Lesion vs Outer Region 1	Benign	Benign
0.0470129	Lesion vs Outer Region 2	Benign	Benign
0.0632867	Lesion vs Outer Region 3	Benign	Benign
0.000192985	Lesion vs Outer Region 1	Benign	Benign
0.000881209	Lesion vs Outer Region 2	Benign	Benign
0.00318658	Lesion vs Outer Region 3	Benign	Benign
-0.0475414	Lesion vs Outer Region 1	Benign	Fibroadenoma
-0.0855912	Lesion vs Outer Region 2	Benign	Fibroadenoma
-0.109322	Lesion vs Outer Region 3	Benign	Fibroadenoma
0.00745388	Lesion vs Outer Region 1	Benign	Fibroadenoma
0.00481896	Lesion vs Outer Region 2	Benign	Fibroadenoma
0.00540659	Lesion vs Outer Region 3	Benign	Fibroadenoma
-0.00338092	Lesion vs Outer Region 1	Cancer	DCIS
0.00139325	Lesion vs Outer Region 2	Cancer	DCIS
0.015185	Lesion vs Outer Region 3	Cancer	DCIS
-0.0164971	Lesion vs Outer Region 1	Cancer	DCIS
-0.023074	Lesion vs Outer Region 2	Cancer	DCIS
-0.0266812	Lesion vs Outer Region 3	Cancer	DCIS
-0.018879	Lesion vs Outer Region 1	Cancer	Invasive
-0.021325	Lesion vs Outer Region 2	Cancer	Invasive
-0.0287762	Lesion vs Outer Region 3	Cancer	Invasive
-0.00884804	Lesion vs Outer Region 1	Benign	Benign
-0.00309349	Lesion vs Outer Region 2	Benign	Benign
-0.00480354	Lesion vs Outer Region 3	Benign	Benign
-0.0423861	Lesion vs Outer Region 1	Benign	Benign
-0.0652477	Lesion vs Outer Region 2	Benign	Benign
-0.0717395	Lesion vs Outer Region 3	Benign	Benign
-0.0397081	Lesion vs Outer Region 1	Cancer	Invasive
-0.042464	Lesion vs Outer Region 2	Cancer	Invasive
-0.0489637	Lesion vs Outer Region 3	Cancer	Invasive
-0.0287266	Lesion vs Outer Region 1	Cancer	Invasive
-0.0332236	Lesion vs Outer Region 2	Cancer	Invasive
-0.0369672	Lesion vs Outer Region 3	Cancer	Invasive
0.00587696	Lesion vs Outer Region 1	Benign	Benign
-0.00845085	Lesion vs Outer Region 2	Benign	Benign
-0.0342016	Lesion vs Outer Region 3	Benign	Benign
-0.0270398	Lesion vs Outer Region 1	Benign	Fibroadenoma
-0.0369645	Lesion vs Outer Region 2	Benign	Fibroadenoma
-0.0342015	Lesion vs Outer Region 3	Benign	Fibroadenoma
0.00366557	Lesion vs Outer Region 1	Cancer	Invasive
-0.0154712	Lesion vs Outer Region 2	Cancer	Invasive
-0.0229933	Lesion vs Outer Region 3	Cancer	Invasive
-0.00448813	Lesion vs Outer Region 1	Benign	Benign
-0.0123382	Lesion vs Outer Region 2	Benign	Benign
-0.0145595	Lesion vs Outer Region 3	Benign	Benign
-0.0324328	Lesion vs Outer Region 1	Benign	Benign
-0.0308795	Lesion vs Outer Region 2	Benign	Benign
-0.0237221	Lesion vs Outer Region 3	Benign	Benign
-0.0308408	Lesion vs Outer Region 1	Benign	Benign
-0.0388932	Lesion vs Outer Region 2	Benign	Benign
-0.034911	Lesion vs Outer Region 3	Benign	Benign
0.007949	Lesion vs Outer Region 1	Benign	Benign
0.0230473	Lesion vs Outer Region 2	Benign	Benign
0.0304166	Lesion vs Outer Region 3	Benign	Benign
-0.0262851	Lesion vs Outer Region 1	Cancer	DCIS
-0.0250507	Lesion vs Outer Region 2	Cancer	DCIS
-0.00185778	Lesion vs Outer Region 3	Cancer	DCIS
-0.0140816	Lesion vs Outer Region 1	Benign	Benign
-0.025077	Lesion vs Outer Region 2	Benign	Benign
-0.0266819	Lesion vs Outer Region 3	Benign	Benign
-0.0307204	Lesion vs Outer Region 1	Benign	Benign
-0.0450892	Lesion vs Outer Region 2	Benign	Benign
-0.045829	Lesion vs Outer Region 3	Benign	Benign
-0.0292354	Lesion vs Outer Region 1	Cancer	Invasive
-0.0407573	Lesion vs Outer Region 2	Cancer	Invasive
-0.0115274	Lesion vs Outer Region 3	Cancer	Invasive
-0.00679086	Lesion vs Outer Region 1	Benign	Benign
-0.0233266	Lesion vs Outer Region 2	Benign	Benign
-0.0250234	Lesion vs Outer Region 3	Benign	Benign
0.00585136	Lesion vs Outer Region 1	Benign	Benign
-0.006209	Lesion vs Outer Region 2	Benign	Benign
-0.00768314	Lesion vs Outer Region 3	Benign	Benign
-0.00505205	Lesion vs Outer Region 1	Benign	Fibroadenoma
-0.0070048	Lesion vs Outer Region 2	Benign	Fibroadenoma
-0.0199405	Lesion vs Outer Region 3	Benign	Fibroadenoma
0.0189407	Lesion vs Outer Region 1	Benign	Fibroadenoma
0.00511428	Lesion vs Outer Region 2	Benign	Fibroadenoma
-0.00202963	Lesion vs Outer Region 3	Benign	Fibroadenoma
-0.0126509	Lesion vs Outer Region 1	Benign	Benign
-0.0383616	Lesion vs Outer Region 2	Benign	Benign
-0.0448212	Lesion vs Outer Region 3	Benign	Benign
-0.0193842	Lesion vs Outer Region 1	Benign	Benign
-0.028088	Lesion vs Outer Region 2	Benign	Benign
-0.026841	Lesion vs Outer Region 3	Benign	Benign
-0.00319946	Lesion vs Outer Region 1	Benign	Fibroadenoma
-0.0113828	Lesion vs Outer Region 2	Benign	Fibroadenoma
-0.00963784	Lesion vs Outer Region 3	Benign	Fibroadenoma
-0.0415394	Lesion vs Outer Region 1	Benign	Benign
-0.0639779	Lesion vs Outer Region 2	Benign	Benign
-0.0676836	Lesion vs Outer Region 3	Benign	Benign
-0.0145675	Lesion vs Outer Region 1	Cancer	Invasive
0.00770462	Lesion vs Outer Region 2	Cancer	Invasive
0.0251554	Lesion vs Outer Region 3	Cancer	Invasive
-0.0223228	Lesion vs Outer Region 1	Benign	Benign
-0.0284439	Lesion vs Outer Region 2	Benign	Benign
-0.0222878	Lesion vs Outer Region 3	Benign	Benign
-0.0137639	Lesion vs Outer Region 1	Benign	Benign
-0.0178402	Lesion vs Outer Region 2	Benign	Benign
-0.0255466	Lesion vs Outer Region 3	Benign	Benign
-0.0158485	Lesion vs Outer Region 1	Benign	Benign
-0.0176671	Lesion vs Outer Region 2	Benign	Benign
-0.00783715	Lesion vs Outer Region 3	Benign	Benign
-0.0168136	Lesion vs Outer Region 1	Benign	Benign
-0.0176038	Lesion vs Outer Region 2	Benign	Benign
-0.0196904	Lesion vs Outer Region 3	Benign	Benign
0.0203753	Lesion vs Outer Region 1	Cancer	Invasive
0.0109074	Lesion vs Outer Region 2	Cancer	Invasive
0.00538927	Lesion vs Outer Region 3	Cancer	Invasive
-0.0238014	Lesion vs Outer Region 1	Benign	Benign
-0.0354989	Lesion vs Outer Region 2	Benign	Benign
-0.0390815	Lesion vs Outer Region 3	Benign	Benign
-0.0255511	Lesion vs Outer Region 1	Cancer	DCIS
-0.03696	Lesion vs Outer Region 2	Cancer	DCIS
-0.0395422	Lesion vs Outer Region 3	Cancer	DCIS
-0.0354743	Lesion vs Outer Region 1	Benign	Benign
-0.0440413	Lesion vs Outer Region 2	Benign	Benign
-0.0578744	Lesion vs Outer Region 3	Benign	Benign
0.00385816	Lesion vs Outer Region 1	Benign	Benign
0.00731004	Lesion vs Outer Region 2	Benign	Benign
0.00636004	Lesion vs Outer Region 3	Benign	Benign
-0.00635298	Lesion vs Outer Region 1	Cancer	Invasive
-0.0158589	Lesion vs Outer Region 2	Cancer	Invasive
-0.00662051	Lesion vs Outer Region 3	Cancer	Invasive
-0.0203886	Lesion vs Outer Region 1	Benign	Benign
-0.0289064	Lesion vs Outer Region 2	Benign	Benign
-0.0290294	Lesion vs Outer Region 3	Benign	Benign
-0.0378876	Lesion vs Outer Region 1	Benign	Benign
-0.0470471	Lesion vs Outer Region 2	Benign	Benign
-0.0439412	Lesion vs Outer Region 3	Benign	Benign
0.0060152	Lesion vs Outer Region 1	Cancer	Invasive
0.0194358	Lesion vs Outer Region 2	Cancer	Invasive
0.0301736	Lesion vs Outer Region 3	Cancer	Invasive
0.00248589	Lesion vs Outer Region 1	Cancer	Invasive
0.0123695	Lesion vs Outer Region 2	Cancer	Invasive
0.00767719	Lesion vs Outer Region 3	Cancer	Invasive
0.022749	Lesion vs Outer Region 1	Cancer	Invasive
0.0520348	Lesion vs Outer Region 2	Cancer	Invasive
0.077108	Lesion vs Outer Region 3	Cancer	Invasive
0.00662901	Lesion vs Outer Region 1	Benign	Benign
0.0016333	Lesion vs Outer Region 2	Benign	Benign
-0.000361649	Lesion vs Outer Region 3	Benign	Benign
-0.0194363	Lesion vs Outer Region 1	Benign	Benign
-0.00971821	Lesion vs Outer Region 2	Benign	Benign
-0.00716787	Lesion vs Outer Region 3	Benign	Benign
-0.0210774	Lesion vs Outer Region 1	Cancer	DCIS
-0.0161721	Lesion vs Outer Region 2	Cancer	DCIS
-0.00515702	Lesion vs Outer Region 3	Cancer	DCIS
-0.00194426	Lesion vs Outer Region 1	Benign	Benign
-0.0123983	Lesion vs Outer Region 2	Benign	Benign
-0.0285016	Lesion vs Outer Region 3	Benign	Benign
0.00171697	Lesion vs Outer Region 1	Cancer	Invasive
0.018708	Lesion vs Outer Region 2	Cancer	Invasive
0.031149	Lesion vs Outer Region 3	Cancer	Invasive
-0.0270129	Lesion vs Outer Region 1	Benign	Benign
-0.0348357	Lesion vs Outer Region 2	Benign	Benign
-0.0445719	Lesion vs Outer Region 3	Benign	Benign
-0.0170103	Lesion vs Outer Region 1	Benign	Benign
-0.0240708	Lesion vs Outer Region 2	Benign	Benign
-0.0255441	Lesion vs Outer Region 3	Benign	Benign
-0.0283671	Lesion vs Outer Region 1	Cancer	DCIS
-0.0305225	Lesion vs Outer Region 2	Cancer	DCIS
-0.0260868	Lesion vs Outer Region 3	Cancer	DCIS
-0.00754683	Lesion vs Outer Region 1	Benign	Benign
-0.0137519	Lesion vs Outer Region 2	Benign	Benign
-0.0166211	Lesion vs Outer Region 3	Benign	Benign
-0.0239612	Lesion vs Outer Region 1	Benign	Benign
-0.0469279	Lesion vs Outer Region 2	Benign	Benign
-0.0549546	Lesion vs Outer Region 3	Benign	Benign
0.0108731	Lesion vs Outer Region 1	Benign	Fibroadenoma
0.00921166	Lesion vs Outer Region 2	Benign	Fibroadenoma
0.0202358	Lesion vs Outer Region 3	Benign	Fibroadenoma
-0.0352284	Lesion vs Outer Region 1	Cancer	DCIS
-0.0390577	Lesion vs Outer Region 2	Cancer	DCIS
-0.0219672	Lesion vs Outer Region 3	Cancer	DCIS
0.0183416	Lesion vs Outer Region 1	Benign	Benign
0.00828783	Lesion vs Outer Region 2	Benign	Benign
0.0210698	Lesion vs Outer Region 3	Benign	Benign
-0.033664	Lesion vs Outer Region 1	Benign	Benign
-0.0345837	Lesion vs Outer Region 2	Benign	Benign
-0.0058097	Lesion vs Outer Region 3	Benign	Benign
-0.0253183	Lesion vs Outer Region 1	Benign	Benign
-0.0275044	Lesion vs Outer Region 2	Benign	Benign
-0.0231553	Lesion vs Outer Region 3	Benign	Benign
-0.05132	Lesion vs Outer Region 1	Benign	Benign
-0.071516	Lesion vs Outer Region 2	Benign	Benign
-0.0902386	Lesion vs Outer Region 3	Benign	Benign
-0.0293498	Lesion vs Outer Region 1	Benign	Benign
-0.0262584	Lesion vs Outer Region 2	Benign	Benign
-0.0275838	Lesion vs Outer Region 3	Benign	Benign
-0.0197089	Lesion vs Outer Region 1	Benign	Benign
-0.0306238	Lesion vs Outer Region 2	Benign	Benign
-0.0411002	Lesion vs Outer Region 3	Benign	Benign
-0.0377164	Lesion vs Outer Region 1	Benign	Benign
-0.0523221	Lesion vs Outer Region 2	Benign	Benign
-0.0557724	Lesion vs Outer Region 3	Benign	Benign
0.0447923	Lesion vs Outer Region 1	Benign	Benign
0.0590539	Lesion vs Outer Region 2	Benign	Benign
0.0791828	Lesion vs Outer Region 3	Benign	Benign
-0.0194298	Lesion vs Outer Region 1	Benign	Benign
-0.022547	Lesion vs Outer Region 2	Benign	Benign
-0.0245462	Lesion vs Outer Region 3	Benign	Benign
0.00292739	Lesion vs Outer Region 1	Benign	Benign
0.0224211	Lesion vs Outer Region 2	Benign	Benign
0.0180202	Lesion vs Outer Region 3	Benign	Benign
-0.0226915	Lesion vs Outer Region 1	Benign	Benign
-0.0226915	Lesion vs Outer Region 2	Benign	Benign
-0.00802263	Lesion vs Outer Region 3	Benign	Benign
-0.0247897	Lesion vs Outer Region 1	Benign	Benign
-0.0327657	Lesion vs Outer Region 2	Benign	Benign
-0.0438575	Lesion vs Outer Region 3	Benign	Benign
-0.0151528	Lesion vs Outer Region 1	Benign	Benign
-0.0165641	Lesion vs Outer Region 2	Benign	Benign
-0.00762423	Lesion vs Outer Region 3	Benign	Benign
0.00348524	Lesion vs Outer Region 1	Benign	Benign
0.013947	Lesion vs Outer Region 2	Benign	Benign
0.0121007	Lesion vs Outer Region 3	Benign	Benign
-0.0229043	Lesion vs Outer Region 1	Benign	Benign
-0.0267179	Lesion vs Outer Region 2	Benign	Benign
-0.0241368	Lesion vs Outer Region 3	Benign	Benign
0.0122008	Lesion vs Outer Region 1	Benign	Benign
0.00946115	Lesion vs Outer Region 2	Benign	Benign
0.0107158	Lesion vs Outer Region 3	Benign	Benign
-0.0245059	Lesion vs Outer Region 1	Benign	Benign
-0.0244532	Lesion vs Outer Region 2	Benign	Benign
-0.0205367	Lesion vs Outer Region 3	Benign	Benign
-0.0326408	Lesion vs Outer Region 1	Benign	Benign
-0.0488149	Lesion vs Outer Region 2	Benign	Benign
-0.0488553	Lesion vs Outer Region 3	Benign	Benign
-0.0093863	Lesion vs Outer Region 1	Cancer	Invasive
-0.00533967	Lesion vs Outer Region 2	Cancer	Invasive
-0.00179632	Lesion vs Outer Region 3	Cancer	Invasive
-0.0362583	Lesion vs Outer Region 1	Benign	Benign
-0.0449971	Lesion vs Outer Region 2	Benign	Benign
-0.0432049	Lesion vs Outer Region 3	Benign	Benign
-0.0305501	Lesion vs Outer Region 1	Benign	Fibroadenoma
-0.0359342	Lesion vs Outer Region 2	Benign	Fibroadenoma
-0.0330322	Lesion vs Outer Region 3	Benign	Fibroadenoma
0.0263181	Lesion vs Outer Region 1	Benign	Fibroadenoma
0.0448635	Lesion vs Outer Region 2	Benign	Fibroadenoma
0.0445946	Lesion vs Outer Region 3	Benign	Fibroadenoma
0.0221515	Lesion vs Outer Region 1	Cancer	Invasive
0.0292632	Lesion vs Outer Region 2	Cancer	Invasive
0.0285482	Lesion vs Outer Region 3	Cancer	Invasive
0.00129538	Lesion vs Outer Region 1	Benign	Benign
0.00719268	Lesion vs Outer Region 2	Benign	Benign
0.00999273	Lesion vs Outer Region 3	Benign	Benign
0.0107654	Lesion vs Outer Region 1	Benign	Benign
0.0113369	Lesion vs Outer Region 2	Benign	Benign
0.0172112	Lesion vs Outer Region 3	Benign	Benign
-0.0141711	Lesion vs Outer Region 1	Benign	Fibroadenoma
-0.0252117	Lesion vs Outer Region 2	Benign	Fibroadenoma
-0.0392262	Lesion vs Outer Region 3	Benign	Fibroadenoma
-0.0262905	Lesion vs Outer Region 1	Benign	Benign
-0.015925	Lesion vs Outer Region 2	Benign	Benign
-0.00442799	Lesion vs Outer Region 3	Benign	Benign
0.0148203	Lesion vs Outer Region 1	Cancer	Invasive
0.0103264	Lesion vs Outer Region 2	Cancer	Invasive
0.0192602	Lesion vs Outer Region 3	Cancer	Invasive
-0.0140923	Lesion vs Outer Region 1	Benign	Benign
-0.0208439	Lesion vs Outer Region 2	Benign	Benign
-0.0362537	Lesion vs Outer Region 3	Benign	Benign
0.0759405	Lesion vs Outer Region 1	Cancer	Invasive
0.0823727	Lesion vs Outer Region 2	Cancer	Invasive
0.0880608	Lesion vs Outer Region 3	Cancer	Invasive
0.0148294	Lesion vs Outer Region 1	Cancer	DCIS
0.0260357	Lesion vs Outer Region 2	Cancer	DCIS
0.0298862	Lesion vs Outer Region 3	Cancer	DCIS
-0.0394148	Lesion vs Outer Region 1	Benign	Fibroadenoma
-0.0847397	Lesion vs Outer Region 2	Benign	Fibroadenoma
-0.104342	Lesion vs Outer Region 3	Benign	Fibroadenoma
-0.00911612	Lesion vs Outer Region 1	Benign	Benign
-0.0144221	Lesion vs Outer Region 2	Benign	Benign
-0.021045	Lesion vs Outer Region 3	Benign	Benign
-0.00606615	Lesion vs Outer Region 1	Benign	Benign
-0.0117185	Lesion vs Outer Region 2	Benign	Benign
-0.0126937	Lesion vs Outer Region 3	Benign	Benign
-0.0132216	Lesion vs Outer Region 1	Benign	Benign
-0.0230306	Lesion vs Outer Region 2	Benign	Benign
-0.0218442	Lesion vs Outer Region 3	Benign	Benign
-0.0159394	Lesion vs Outer Region 1	Benign	Benign
-0.00994702	Lesion vs Outer Region 2	Benign	Benign
-0.00384244	Lesion vs Outer Region 3	Benign	Benign
-0.0285031	Lesion vs Outer Region 1	Benign	Benign
-0.0371301	Lesion vs Outer Region 2	Benign	Benign
-0.0565819	Lesion vs Outer Region 3	Benign	Benign
0.0206229	Lesion vs Outer Region 1	Benign	Benign
0.0164395	Lesion vs Outer Region 2	Benign	Benign
0.0155226	Lesion vs Outer Region 3	Benign	Benign
-0.0208132	Lesion vs Outer Region 1	Benign	Benign
-0.027358	Lesion vs Outer Region 2	Benign	Benign
-0.0337372	Lesion vs Outer Region 3	Benign	Benign
-0.00909908	Lesion vs Outer Region 1	Benign	Fibroadenoma
-0.0169232	Lesion vs Outer Region 2	Benign	Fibroadenoma
-0.0201247	Lesion vs Outer Region 3	Benign	Fibroadenoma
-0.0506985	Lesion vs Outer Region 1	Benign	Fibroadenoma
-0.0423114	Lesion vs Outer Region 2	Benign	Fibroadenoma
-0.0363015	Lesion vs Outer Region 3	Benign	Fibroadenoma
0.0332178	Lesion vs Outer Region 1	Cancer	Invasive
0.0403375	Lesion vs Outer Region 2	Cancer	Invasive
0.0431169	Lesion vs Outer Region 3	Cancer	Invasive
-0.0180162	Lesion vs Outer Region 1	Cancer	Invasive
-0.0279367	Lesion vs Outer Region 2	Cancer	Invasive
-0.0296442	Lesion vs Outer Region 3	Cancer	Invasive
-0.0286746	Lesion vs Outer Region 1	Benign	Benign
-0.0494278	Lesion vs Outer Region 2	Benign	Benign
-0.0598535	Lesion vs Outer Region 3	Benign	Benign
-0.0267148	Lesion vs Outer Region 1	Benign	Benign
-0.0273261	Lesion vs Outer Region 2	Benign	Benign
-0.0185709	Lesion vs Outer Region 3	Benign	Benign
-0.00879386	Lesion vs Outer Region 1	Benign	Benign
-0.00393358	Lesion vs Outer Region 2	Benign	Benign
-0.00707798	Lesion vs Outer Region 3	Benign	Benign
-0.0228331	Lesion vs Outer Region 1	Benign	Benign
-0.0243616	Lesion vs Outer Region 2	Benign	Benign
-0.0221375	Lesion vs Outer Region 3	Benign	Benign
-0.0273212	Lesion vs Outer Region 1	Benign	Benign
-0.0353288	Lesion vs Outer Region 2	Benign	Benign
-0.0338318	Lesion vs Outer Region 3	Benign	Benign
-0.0284903	Lesion vs Outer Region 1	Benign	Benign
-0.017139	Lesion vs Outer Region 2	Benign	Benign
-0.00444994	Lesion vs Outer Region 3	Benign	Benign
-0.0136929	Lesion vs Outer Region 1	Benign	Benign
-0.0155889	Lesion vs Outer Region 2	Benign	Benign
-0.014564	Lesion vs Outer Region 3	Benign	Benign
-0.0365953	Lesion vs Outer Region 1	Benign	Benign
-0.0438548	Lesion vs Outer Region 2	Benign	Benign
-0.0296374	Lesion vs Outer Region 3	Benign	Benign
0.00625892	Lesion vs Outer Region 1	Benign	Fibroadenoma
0.0127353	Lesion vs Outer Region 2	Benign	Fibroadenoma
0.0188556	Lesion vs Outer Region 3	Benign	Fibroadenoma
-0.0341286	Lesion vs Outer Region 1	Benign	Benign
-0.0396051	Lesion vs Outer Region 2	Benign	Benign
-0.0435229	Lesion vs Outer Region 3	Benign	Benign
0.0102003	Lesion vs Outer Region 1	Cancer	Invasive
0.0110878	Lesion vs Outer Region 2	Cancer	Invasive
0.0204853	Lesion vs Outer Region 3	Cancer	Invasive
-0.00133003	Lesion vs Outer Region 1	Benign	Benign
0.0280955	Lesion vs Outer Region 2	Benign	Benign
0.0315935	Lesion vs Outer Region 3	Benign	Benign
0.0127333	Lesion vs Outer Region 1	Benign	Fibroadenoma
-0.00617349	Lesion vs Outer Region 2	Benign	Fibroadenoma
-0.0647556	Lesion vs Outer Region 3	Benign	Fibroadenoma
-0.011194	Lesion vs Outer Region 1	Benign	Benign
0.0111936	Lesion vs Outer Region 2	Benign	Benign
-0.0156822	Lesion vs Outer Region 3	Benign	Benign
-0.0323308	Lesion vs Outer Region 1	Cancer	DCIS
-0.0448256	Lesion vs Outer Region 2	Cancer	DCIS
-0.0279747	Lesion vs Outer Region 3	Cancer	DCIS
-0.0240845	Lesion vs Outer Region 1	Benign	Benign
-0.033598	Lesion vs Outer Region 2	Benign	Benign
-0.0337172	Lesion vs Outer Region 3	Benign	Benign
-0.0308786	Lesion vs Outer Region 1	Benign	Benign
-0.0459416	Lesion vs Outer Region 2	Benign	Benign
-0.0435032	Lesion vs Outer Region 3	Benign	Benign
0.00929783	Lesion vs Outer Region 1	Benign	Benign
0.0310683	Lesion vs Outer Region 2	Benign	Benign
0.0200934	Lesion vs Outer Region 3	Benign	Benign
-0.0331772	Lesion vs Outer Region 1	Cancer	Invasive
-0.0307506	Lesion vs Outer Region 2	Cancer	Invasive
-0.0284657	Lesion vs Outer Region 3	Cancer	Invasive
0.0135597	Lesion vs Outer Region 1	Benign	Benign
0.0176447	Lesion vs Outer Region 2	Benign	Benign
0.0288792	Lesion vs Outer Region 3	Benign	Benign
-0.0233328	Lesion vs Outer Region 1	Benign	Benign
-0.0427774	Lesion vs Outer Region 2	Benign	Benign
-0.0340013	Lesion vs Outer Region 3	Benign	Benign
-0.0255691	Lesion vs Outer Region 1	Benign	Benign
-0.0323472	Lesion vs Outer Region 2	Benign	Benign
-0.0451689	Lesion vs Outer Region 3	Benign	Benign
0.0259294	Lesion vs Outer Region 1	Benign	Benign
0.0120483	Lesion vs Outer Region 2	Benign	Benign
-0.00624383	Lesion vs Outer Region 3	Benign	Benign
-0.0498759	Lesion vs Outer Region 1	Benign	Benign
-0.0789996	Lesion vs Outer Region 2	Benign	Benign
-0.0960512	Lesion vs Outer Region 3	Benign	Benign
-0.0177376	Lesion vs Outer Region 1	Benign	Benign
-0.0175984	Lesion vs Outer Region 2	Benign	Benign
-0.0123638	Lesion vs Outer Region 3	Benign	Benign
-0.0250608	Lesion vs Outer Region 1	Benign	Benign
-0.0390361	Lesion vs Outer Region 2	Benign	Benign
-0.0404102	Lesion vs Outer Region 3	Benign	Benign
0.0014721	Lesion vs Outer Region 1	Cancer	Invasive
-0.00990147	Lesion vs Outer Region 2	Cancer	Invasive
-0.00970064	Lesion vs Outer Region 3	Cancer	Invasive
-0.0205174	Lesion vs Outer Region 1	Benign	Benign
-0.0279831	Lesion vs Outer Region 2	Benign	Benign
-0.0271807	Lesion vs Outer Region 3	Benign	Benign
-0.0251417	Lesion vs Outer Region 1	Benign	Benign
-0.0362991	Lesion vs Outer Region 2	Benign	Benign
-0.0395022	Lesion vs Outer Region 3	Benign	Benign
-0.0269751	Lesion vs Outer Region 1	Benign	Fibroadenoma
-0.0244941	Lesion vs Outer Region 2	Benign	Fibroadenoma
-0.0214539	Lesion vs Outer Region 3	Benign	Fibroadenoma
0.0222447	Lesion vs Outer Region 1	Benign	Fibroadenoma
0.0239288	Lesion vs Outer Region 2	Benign	Fibroadenoma
0.0340798	Lesion vs Outer Region 3	Benign	Fibroadenoma
-0.0270034	Lesion vs Outer Region 1	Cancer	Invasive
-0.0412538	Lesion vs Outer Region 2	Cancer	Invasive
-0.00024501	Lesion vs Outer Region 3	Cancer	Invasive
-0.0183265	Lesion vs Outer Region 1	Benign	Benign
-0.0127114	Lesion vs Outer Region 2	Benign	Benign
-0.0199749	Lesion vs Outer Region 3	Benign	Benign
0.0432485	Lesion vs Outer Region 1	Benign	Fibroadenoma
0.0753445	Lesion vs Outer Region 2	Benign	Fibroadenoma
0.128705	Lesion vs Outer Region 3	Benign	Fibroadenoma
-0.0420186	Lesion vs Outer Region 1	Benign	Benign
-0.0264039	Lesion vs Outer Region 2	Benign	Benign
-0.0324966	Lesion vs Outer Region 3	Benign	Benign
-0.0187717	Lesion vs Outer Region 1	Benign	Benign
-0.014238	Lesion vs Outer Region 2	Benign	Benign
-0.00789267	Lesion vs Outer Region 3	Benign	Benign
0.00453393	Lesion vs Outer Region 1	Benign	Fibroadenoma
0.0446882	Lesion vs Outer Region 2	Benign	Fibroadenoma
0.0621398	Lesion vs Outer Region 3	Benign	Fibroadenoma
-0.0320649	Lesion vs Outer Region 1	Benign	Benign
-0.0324806	Lesion vs Outer Region 2	Benign	Benign
-0.0252543	Lesion vs Outer Region 3	Benign	Benign
-0.0270245	Lesion vs Outer Region 1	Cancer	DCIS
-0.0275747	Lesion vs Outer Region 2	Cancer	DCIS
-0.0283316	Lesion vs Outer Region 3	Cancer	DCIS
-0.0359155	Lesion vs Outer Region 1	Benign	Benign
-0.0456062	Lesion vs Outer Region 2	Benign	Benign
-0.0434914	Lesion vs Outer Region 3	Benign	Benign
0.0175879	Lesion vs Outer Region 1	Cancer	Invasive
0.00923565	Lesion vs Outer Region 2	Cancer	Invasive
0.0189452	Lesion vs Outer Region 3	Cancer	Invasive
-0.0382482	Lesion vs Outer Region 1	Benign	Benign
-0.0573408	Lesion vs Outer Region 2	Benign	Benign
-0.063381	Lesion vs Outer Region 3	Benign	Benign
-0.0302192	Lesion vs Outer Region 1	Benign	Benign
-0.0288376	Lesion vs Outer Region 2	Benign	Benign
-0.0195653	Lesion vs Outer Region 3	Benign	Benign
-0.0286727	Lesion vs Outer Region 1	Benign	Benign
-0.0374833	Lesion vs Outer Region 2	Benign	Benign
-0.0333898	Lesion vs Outer Region 3	Benign	Benign
0.00834279	Lesion vs Outer Region 1	Benign	Fibroadenoma
-0.0102781	Lesion vs Outer Region 2	Benign	Fibroadenoma
-0.0377984	Lesion vs Outer Region 3	Benign	Fibroadenoma
-0.00191484	Lesion vs Outer Region 1	Cancer	DCIS
0.0090466	Lesion vs Outer Region 2	Cancer	DCIS
0.00502193	Lesion vs Outer Region 3	Cancer	DCIS
-0.0302403	Lesion vs Outer Region 1	Cancer	DCIS
-0.0427399	Lesion vs Outer Region 2	Cancer	DCIS
-0.0252136	Lesion vs Outer Region 3	Cancer	DCIS
0.0176876	Lesion vs Outer Region 1	Benign	Benign
-0.000128826	Lesion vs Outer Region 2	Benign	Benign
0.000189038	Lesion vs Outer Region 3	Benign	Benign
-0.0260489	Lesion vs Outer Region 1	Benign	Benign
-0.0393771	Lesion vs Outer Region 2	Benign	Benign
-0.0577659	Lesion vs Outer Region 3	Benign	Benign
-0.0426412	Lesion vs Outer Region 1	Benign	Benign
-0.0495094	Lesion vs Outer Region 2	Benign	Benign
-0.0429619	Lesion vs Outer Region 3	Benign	Benign
-0.0299508	Lesion vs Outer Region 1	Benign	Benign
-0.03532	Lesion vs Outer Region 2	Benign	Benign
-0.0435459	Lesion vs Outer Region 3	Benign	Benign
-0.0275905	Lesion vs Outer Region 1	Cancer	Invasive
-0.0449769	Lesion vs Outer Region 2	Cancer	Invasive
-0.0566311	Lesion vs Outer Region 3	Cancer	Invasive
-0.0110632	Lesion vs Outer Region 1	Benign	Fibroadenoma
0.0173828	Lesion vs Outer Region 2	Benign	Fibroadenoma
0.0226707	Lesion vs Outer Region 3	Benign	Fibroadenoma
-0.0498386	Lesion vs Outer Region 1	Benign	Benign
-0.0789999	Lesion vs Outer Region 2	Benign	Benign
-0.0960532	Lesion vs Outer Region 3	Benign	Benign
0.0265987	Lesion vs Outer Region 1	Benign	Fibroadenoma
0.0182608	Lesion vs Outer Region 2	Benign	Fibroadenoma
0.0237478	Lesion vs Outer Region 3	Benign	Fibroadenoma
-0.0180119	Lesion vs Outer Region 1	Benign	Benign
-0.0190088	Lesion vs Outer Region 2	Benign	Benign
-0.0168834	Lesion vs Outer Region 3	Benign	Benign
0.0165068	Lesion vs Outer Region 1	Benign	Benign
0.0480611	Lesion vs Outer Region 2	Benign	Benign
0.0639095	Lesion vs Outer Region 3	Benign	Benign
0.00437012	Lesion vs Outer Region 1	Cancer	Invasive
-0.00493434	Lesion vs Outer Region 2	Cancer	Invasive
0.0100119	Lesion vs Outer Region 3	Cancer	Invasive
-0.00243806	Lesion vs Outer Region 1	Cancer	DCIS
0.000388188	Lesion vs Outer Region 2	Cancer	DCIS
-0.00315686	Lesion vs Outer Region 3	Cancer	DCIS
-0.0349097	Lesion vs Outer Region 1	Benign	Benign
-0.046975	Lesion vs Outer Region 2	Benign	Benign
-0.0508162	Lesion vs Outer Region 3	Benign	Benign
-0.00700052	Lesion vs Outer Region 1	Benign	Benign
-0.008651	Lesion vs Outer Region 2	Benign	Benign
-0.0117276	Lesion vs Outer Region 3	Benign	Benign
-0.0340935	Lesion vs Outer Region 1	Benign	Benign
-0.049604	Lesion vs Outer Region 2	Benign	Benign
-0.0464647	Lesion vs Outer Region 3	Benign	Benign
0.0933196	Lesion vs Outer Region 1	Cancer	Invasive
0.0968095	Lesion vs Outer Region 2	Cancer	Invasive
0.105845	Lesion vs Outer Region 3	Cancer	Invasive
-0.0357769	Lesion vs Outer Region 1	Benign	Benign
-0.0418878	Lesion vs Outer Region 2	Benign	Benign
-0.0442148	Lesion vs Outer Region 3	Benign	Benign
0.0352137	Lesion vs Outer Region 1	Benign	Fibroadenoma
0.0404383	Lesion vs Outer Region 2	Benign	Fibroadenoma
0.0354614	Lesion vs Outer Region 3	Benign	Fibroadenoma
-0.0280121	Lesion vs Outer Region 1	Benign	Fibroadenoma
-0.0381471	Lesion vs Outer Region 2	Benign	Fibroadenoma
-0.0458304	Lesion vs Outer Region 3	Benign	Fibroadenoma
-0.036448	Lesion vs Outer Region 1	Benign	Benign
-0.0382667	Lesion vs Outer Region 2	Benign	Benign
-0.0252146	Lesion vs Outer Region 3	Benign	Benign
-0.0135283	Lesion vs Outer Region 1	Benign	Benign
-0.0469445	Lesion vs Outer Region 2	Benign	Benign
-0.0734559	Lesion vs Outer Region 3	Benign	Benign
-0.0212839	Lesion vs Outer Region 1	Benign	Benign
-0.0320315	Lesion vs Outer Region 2	Benign	Benign
-0.0374067	Lesion vs Outer Region 3	Benign	Benign
-0.0382079	Lesion vs Outer Region 1	Benign	Benign
-0.0645361	Lesion vs Outer Region 2	Benign	Benign
-0.0754381	Lesion vs Outer Region 3	Benign	Benign
0.00374651	Lesion vs Outer Region 1	Cancer	Invasive
0.00808096	Lesion vs Outer Region 2	Cancer	Invasive
0.0266583	Lesion vs Outer Region 3	Cancer	Invasive
-0.00673648	Lesion vs Outer Region 1	Benign	Benign
-0.0218947	Lesion vs Outer Region 2	Benign	Benign
-0.0221654	Lesion vs Outer Region 3	Benign	Benign
0.00249374	Lesion vs Outer Region 1	Benign	Fibroadenoma
0.00300072	Lesion vs Outer Region 2	Benign	Fibroadenoma
0.0127555	Lesion vs Outer Region 3	Benign	Fibroadenoma
-0.0125316	Lesion vs Outer Region 1	Benign	Benign
-0.015335	Lesion vs Outer Region 2	Benign	Benign
0.00711545	Lesion vs Outer Region 3	Benign	Benign
0.00410599	Lesion vs Outer Region 1	Cancer	Invasive
0.00449699	Lesion vs Outer Region 2	Cancer	Invasive
0.00350865	Lesion vs Outer Region 3	Cancer	Invasive
-0.0281241	Lesion vs Outer Region 1	Benign	Fibroadenoma
-0.0478369	Lesion vs Outer Region 2	Benign	Fibroadenoma
-0.0601482	Lesion vs Outer Region 3	Benign	Fibroadenoma
-0.0509622	Lesion vs Outer Region 1	Benign	Benign
-0.0675103	Lesion vs Outer Region 2	Benign	Benign
-0.0704445	Lesion vs Outer Region 3	Benign	Benign
-0.0355733	Lesion vs Outer Region 1	Benign	Benign
-0.0475108	Lesion vs Outer Region 2	Benign	Benign
-0.0425496	Lesion vs Outer Region 3	Benign	Benign
0.0219527	Lesion vs Outer Region 1	Benign	Benign
0.0304793	Lesion vs Outer Region 2	Benign	Benign
0.0341457	Lesion vs Outer Region 3	Benign	Benign
0.0130257	Lesion vs Outer Region 1	Benign	Benign
0.0303456	Lesion vs Outer Region 2	Benign	Benign
0.0546014	Lesion vs Outer Region 3	Benign	Benign
-0.0256399	Lesion vs Outer Region 1	Cancer	DCIS
-0.0114405	Lesion vs Outer Region 2	Cancer	DCIS
0.00665257	Lesion vs Outer Region 3	Cancer	DCIS
0.0463099	Lesion vs Outer Region 1	Cancer	Invasive
0.0719722	Lesion vs Outer Region 2	Cancer	Invasive
0.106337	Lesion vs Outer Region 3	Cancer	Invasive
-0.00720865	Lesion vs Outer Region 1	Benign	Benign
-0.0121427	Lesion vs Outer Region 2	Benign	Benign
-0.00902609	Lesion vs Outer Region 3	Benign	Benign
-0.0507094	Lesion vs Outer Region 1	Benign	Benign
-0.0356401	Lesion vs Outer Region 2	Benign	Benign
-0.0462529	Lesion vs Outer Region 3	Benign	Benign
-0.0267724	Lesion vs Outer Region 1	Benign	Fibroadenoma
-0.0320628	Lesion vs Outer Region 2	Benign	Fibroadenoma
-0.0354918	Lesion vs Outer Region 3	Benign	Fibroadenoma
-0.0345906	Lesion vs Outer Region 1	Benign	Benign
-0.0457649	Lesion vs Outer Region 2	Benign	Benign
-0.0417189	Lesion vs Outer Region 3	Benign	Benign
-0.0263847	Lesion vs Outer Region 1	Benign	Benign
-0.0398178	Lesion vs Outer Region 2	Benign	Benign
-0.0430068	Lesion vs Outer Region 3	Benign	Benign
-0.035354	Lesion vs Outer Region 1	Benign	Benign
-0.0416137	Lesion vs Outer Region 2	Benign	Benign
-0.040635	Lesion vs Outer Region 3	Benign	Benign
0.001555	Lesion vs Outer Region 1	Cancer	Invasive
-0.00223058	Lesion vs Outer Region 2	Cancer	Invasive
-0.00167718	Lesion vs Outer Region 3	Cancer	Invasive
-0.0170526	Lesion vs Outer Region 1	Benign	Benign
-0.0128785	Lesion vs Outer Region 2	Benign	Benign
-0.0171575	Lesion vs Outer Region 3	Benign	Benign
0.0256884	Lesion vs Outer Region 1	Cancer	DCIS
0.0454422	Lesion vs Outer Region 2	Cancer	DCIS
0.0608807	Lesion vs Outer Region 3	Cancer	DCIS
-0.0317556	Lesion vs Outer Region 1	Benign	Benign
-0.0444637	Lesion vs Outer Region 2	Benign	Benign
-0.0489928	Lesion vs Outer Region 3	Benign	Benign
-0.0222912	Lesion vs Outer Region 1	Benign	Benign
-0.0319858	Lesion vs Outer Region 2	Benign	Benign
-0.0306309	Lesion vs Outer Region 3	Benign	Benign
-0.00915715	Lesion vs Outer Region 1	Benign	Benign
-0.0155978	Lesion vs Outer Region 2	Benign	Benign
-0.0217952	Lesion vs Outer Region 3	Benign	Benign
-0.0552154	Lesion vs Outer Region 1	Benign	Fibroadenoma
-0.111659	Lesion vs Outer Region 2	Benign	Fibroadenoma
-0.156437	Lesion vs Outer Region 3	Benign	Fibroadenoma
-0.0307242	Lesion vs Outer Region 1	Benign	Benign
-0.0554157	Lesion vs Outer Region 2	Benign	Benign
-0.0715419	Lesion vs Outer Region 3	Benign	Benign
-0.0186152	Lesion vs Outer Region 1	Cancer	DCIS
-0.0105713	Lesion vs Outer Region 2	Cancer	DCIS
-0.0147855	Lesion vs Outer Region 3	Cancer	DCIS
-0.0373124	Lesion vs Outer Region 1	Benign	Benign
-0.0547068	Lesion vs Outer Region 2	Benign	Benign
-0.0536974	Lesion vs Outer Region 3	Benign	Benign
-0.00968888	Lesion vs Outer Region 1	Benign	Benign
-0.00626626	Lesion vs Outer Region 2	Benign	Benign
-0.0101394	Lesion vs Outer Region 3	Benign	Benign
-0.0188379	Lesion vs Outer Region 1	Benign	Benign
-0.0299195	Lesion vs Outer Region 2	Benign	Benign
-0.0291912	Lesion vs Outer Region 3	Benign	Benign
-0.0512769	Lesion vs Outer Region 1	Cancer	DCIS
-0.0516965	Lesion vs Outer Region 2	Cancer	DCIS
-0.0204814	Lesion vs Outer Region 3	Cancer	DCIS
-0.0236215	Lesion vs Outer Region 1	Benign	Benign
-0.027242	Lesion vs Outer Region 2	Benign	Benign
-0.0322331	Lesion vs Outer Region 3	Benign	Benign
0.00664142	Lesion vs Outer Region 1	Benign	Benign
0.00893967	Lesion vs Outer Region 2	Benign	Benign
-0.0106256	Lesion vs Outer Region 3	Benign	Benign
0.00269487	Lesion vs Outer Region 1	Benign	Benign
0.00384316	Lesion vs Outer Region 2	Benign	Benign
0.00862108	Lesion vs Outer Region 3	Benign	Benign
-0.0402426	Lesion vs Outer Region 1	Benign	Benign
-0.0518607	Lesion vs Outer Region 2	Benign	Benign
-0.056577	Lesion vs Outer Region 3	Benign	Benign
-0.00660371	Lesion vs Outer Region 1	Benign	Benign
-0.0156443	Lesion vs Outer Region 2	Benign	Benign
-0.0175087	Lesion vs Outer Region 3	Benign	Benign
-0.0198238	Lesion vs Outer Region 1	Benign	Benign
-0.0327897	Lesion vs Outer Region 2	Benign	Benign
-0.0385991	Lesion vs Outer Region 3	Benign	Benign
-0.0344111	Lesion vs Outer Region 1	Benign	Benign
-0.0313896	Lesion vs Outer Region 2	Benign	Benign
-0.0307492	Lesion vs Outer Region 3	Benign	Benign
-0.00370525	Lesion vs Outer Region 1	Benign	Fibroadenoma
-0.000454537	Lesion vs Outer Region 2	Benign	Fibroadenoma
0.00180127	Lesion vs Outer Region 3	Benign	Fibroadenoma
0.0437836	Lesion vs Outer Region 1	Benign	Benign
0.0514359	Lesion vs Outer Region 2	Benign	Benign
0.0564694	Lesion vs Outer Region 3	Benign	Benign
-0.0266778	Lesion vs Outer Region 1	Benign	Benign
-0.0512324	Lesion vs Outer Region 2	Benign	Benign
-0.0629424	Lesion vs Outer Region 3	Benign	Benign
0.0434309	Lesion vs Outer Region 1	Cancer	Invasive
0.061754	Lesion vs Outer Region 2	Cancer	Invasive
0.05696	Lesion vs Outer Region 3	Cancer	Invasive
0.0198424	Lesion vs Outer Region 1	Cancer	Invasive
0.0229786	Lesion vs Outer Region 2	Cancer	Invasive
0.0239469	Lesion vs Outer Region 3	Cancer	Invasive
-0.0238592	Lesion vs Outer Region 1	Cancer	DCIS
-0.0495175	Lesion vs Outer Region 2	Cancer	DCIS
-0.0499079	Lesion vs Outer Region 3	Cancer	DCIS
-0.011835	Lesion vs Outer Region 1	Cancer	DCIS
-0.0131567	Lesion vs Outer Region 2	Cancer	DCIS
-0.0164587	Lesion vs Outer Region 3	Cancer	DCIS
-0.0156738	Lesion vs Outer Region 1	Benign	Benign
-0.0210403	Lesion vs Outer Region 2	Benign	Benign
-0.0136149	Lesion vs Outer Region 3	Benign	Benign
0.00922264	Lesion vs Outer Region 1	Benign	Benign
0.0124345	Lesion vs Outer Region 2	Benign	Benign
0.00945067	Lesion vs Outer Region 3	Benign	Benign
-0.0590329	Lesion vs Outer Region 1	Benign	Benign
-0.0537312	Lesion vs Outer Region 2	Benign	Benign
-0.0442656	Lesion vs Outer Region 3	Benign	Benign
-0.024336	Lesion vs Outer Region 1	Benign	Fibroadenoma
-0.0350522	Lesion vs Outer Region 2	Benign	Fibroadenoma
-0.0393684	Lesion vs Outer Region 3	Benign	Fibroadenoma
-0.0497864	Lesion vs Outer Region 1	Benign	Benign
-0.0518436	Lesion vs Outer Region 2	Benign	Benign
-0.0245473	Lesion vs Outer Region 3	Benign	Benign
-0.0495853	Lesion vs Outer Region 1	Benign	Benign
-0.061058	Lesion vs Outer Region 2	Benign	Benign
-0.0548029	Lesion vs Outer Region 3	Benign	Benign
-0.0252247	Lesion vs Outer Region 1	Cancer	DCIS
-0.0389778	Lesion vs Outer Region 2	Cancer	DCIS
-0.0355072	Lesion vs Outer Region 3	Cancer	DCIS
0.0100592	Lesion vs Outer Region 1	Benign	Fibroadenoma
-0.0103034	Lesion vs Outer Region 2	Benign	Fibroadenoma
-0.0158013	Lesion vs Outer Region 3	Benign	Fibroadenoma
-0.011286	Lesion vs Outer Region 1	Cancer	DCIS
-0.012648	Lesion vs Outer Region 2	Cancer	DCIS
-0.0282993	Lesion vs Outer Region 3	Cancer	DCIS
-0.0151767	Lesion vs Outer Region 1	Benign	Fibroadenoma
-0.00525119	Lesion vs Outer Region 2	Benign	Fibroadenoma
0.0189387	Lesion vs Outer Region 3	Benign	Fibroadenoma
-0.0146234	Lesion vs Outer Region 1	Benign	Benign
-0.0187196	Lesion vs Outer Region 2	Benign	Benign
-0.00679736	Lesion vs Outer Region 3	Benign	Benign
0.020041	Lesion vs Outer Region 1	Benign	Benign
0.0338618	Lesion vs Outer Region 2	Benign	Benign
0.0475777	Lesion vs Outer Region 3	Benign	Benign
0.0187587	Lesion vs Outer Region 1	Cancer	Invasive
0.0423452	Lesion vs Outer Region 2	Cancer	Invasive
0.063903	Lesion vs Outer Region 3	Cancer	Invasive
0.0028371	Lesion vs Outer Region 1	Cancer	Invasive
-0.0058751	Lesion vs Outer Region 2	Cancer	Invasive
0.00657288	Lesion vs Outer Region 3	Cancer	Invasive
0.0188699	Lesion vs Outer Region 1	Benign	Benign
0.0319964	Lesion vs Outer Region 2	Benign	Benign
0.0397549	Lesion vs Outer Region 3	Benign	Benign
-0.0277207	Lesion vs Outer Region 1	Cancer	Invasive
-0.0263563	Lesion vs Outer Region 2	Cancer	Invasive
-0.024446	Lesion vs Outer Region 3	Cancer	Invasive
0.000968992	Lesion vs Outer Region 1	Benign	Benign
0.0021153	Lesion vs Outer Region 2	Benign	Benign
0.00411482	Lesion vs Outer Region 3	Benign	Benign
0.00806192	Lesion vs Outer Region 1	Cancer	Invasive
-0.00150179	Lesion vs Outer Region 2	Cancer	Invasive
-0.0168302	Lesion vs Outer Region 3	Cancer	Invasive
-0.0125179	Lesion vs Outer Region 1	Benign	Benign
-0.00125823	Lesion vs Outer Region 2	Benign	Benign
-0.00380735	Lesion vs Outer Region 3	Benign	Benign
0.0907062	Lesion vs Outer Region 1	Cancer	Invasive
0.104542	Lesion vs Outer Region 2	Cancer	Invasive
0.0970133	Lesion vs Outer Region 3	Cancer	Invasive
0.0341164	Lesion vs Outer Region 1	Cancer	Invasive
0.0451882	Lesion vs Outer Region 2	Cancer	Invasive
0.0497228	Lesion vs Outer Region 3	Cancer	Invasive
0.0224082	Lesion vs Outer Region 1	Cancer	Invasive
0.0119106	Lesion vs Outer Region 2	Cancer	Invasive
0.00746935	Lesion vs Outer Region 3	Cancer	Invasive
0.00687714	Lesion vs Outer Region 1	Benign	Benign
0.00976574	Lesion vs Outer Region 2	Benign	Benign
0.0127607	Lesion vs Outer Region 3	Benign	Benign
-0.0207993	Lesion vs Outer Region 1	Benign	Fibroadenoma
-0.0419843	Lesion vs Outer Region 2	Benign	Fibroadenoma
-0.0509539	Lesion vs Outer Region 3	Benign	Fibroadenoma
-0.0053861	Lesion vs Outer Region 1	Benign	Benign
-0.0125698	Lesion vs Outer Region 2	Benign	Benign
-0.0253545	Lesion vs Outer Region 3	Benign	Benign
0.0156333	Lesion vs Outer Region 1	Benign	Fibroadenoma
0.000435728	Lesion vs Outer Region 2	Benign	Fibroadenoma
-0.0168475	Lesion vs Outer Region 3	Benign	Fibroadenoma
-0.0190933	Lesion vs Outer Region 1	Benign	Benign
-0.0277544	Lesion vs Outer Region 2	Benign	Benign
-0.0347172	Lesion vs Outer Region 3	Benign	Benign
-0.0177436	Lesion vs Outer Region 1	Benign	Benign
-0.0255744	Lesion vs Outer Region 2	Benign	Benign
-0.0280304	Lesion vs Outer Region 3	Benign	Benign
0.0110509	Lesion vs Outer Region 1	Benign	Benign
-0.00587059	Lesion vs Outer Region 2	Benign	Benign
-0.00734934	Lesion vs Outer Region 3	Benign	Benign
-0.0259007	Lesion vs Outer Region 1	Benign	Benign
-0.0331469	Lesion vs Outer Region 2	Benign	Benign
-0.0428953	Lesion vs Outer Region 3	Benign	Benign
-0.00303293	Lesion vs Outer Region 1	Benign	Benign
-0.0285521	Lesion vs Outer Region 2	Benign	Benign
-0.0296439	Lesion vs Outer Region 3	Benign	Benign
0.0230852	Lesion vs Outer Region 1	Benign	Benign
0.041484	Lesion vs Outer Region 2	Benign	Benign
0.0764118	Lesion vs Outer Region 3	Benign	Benign
-0.0306974	Lesion vs Outer Region 1	Benign	Fibroadenoma
-0.0366081	Lesion vs Outer Region 2	Benign	Fibroadenoma
-0.0281162	Lesion vs Outer Region 3	Benign	Fibroadenoma
-0.0104543	Lesion vs Outer Region 1	Benign	Benign
-0.0114611	Lesion vs Outer Region 2	Benign	Benign
-0.00604098	Lesion vs Outer Region 3	Benign	Benign
0.0334858	Lesion vs Outer Region 1	Cancer	Invasive
0.0538627	Lesion vs Outer Region 2	Cancer	Invasive
0.0541282	Lesion vs Outer Region 3	Cancer	Invasive
-0.0146625	Lesion vs Outer Region 1	Benign	Benign
-0.00913458	Lesion vs Outer Region 2	Benign	Benign
0.000518442	Lesion vs Outer Region 3	Benign	Benign
0.00708184	Lesion vs Outer Region 1	Benign	Benign
0.0214148	Lesion vs Outer Region 2	Benign	Benign
0.0508312	Lesion vs Outer Region 3	Benign	Benign
0.0468024	Lesion vs Outer Region 1	Cancer	Invasive
0.0516373	Lesion vs Outer Region 2	Cancer	Invasive
0.0683037	Lesion vs Outer Region 3	Cancer	Invasive
-0.0409786	Lesion vs Outer Region 1	Benign	Benign
-0.0399086	Lesion vs Outer Region 2	Benign	Benign
-0.0220334	Lesion vs Outer Region 3	Benign	Benign
0.00322837	Lesion vs Outer Region 1	Benign	Fibroadenoma
0.000140982	Lesion vs Outer Region 2	Benign	Fibroadenoma
0.00169307	Lesion vs Outer Region 3	Benign	Fibroadenoma
-0.018418	Lesion vs Outer Region 1	Benign	Fibroadenoma
-0.0270017	Lesion vs Outer Region 2	Benign	Fibroadenoma
-0.0454536	Lesion vs Outer Region 3	Benign	Fibroadenoma
-0.0246484	Lesion vs Outer Region 1	Benign	Benign
-0.0296671	Lesion vs Outer Region 2	Benign	Benign
-0.0297148	Lesion vs Outer Region 3	Benign	Benign
-0.0239423	Lesion vs Outer Region 1	Benign	Benign
-0.0384839	Lesion vs Outer Region 2	Benign	Benign
-0.0448864	Lesion vs Outer Region 3	Benign	Benign
-0.00842119	Lesion vs Outer Region 1	Cancer	DCIS
-0.006597	Lesion vs Outer Region 2	Cancer	DCIS
0.0202049	Lesion vs Outer Region 3	Cancer	DCIS
-0.0265675	Lesion vs Outer Region 1	Cancer	DCIS
-0.0428136	Lesion vs Outer Region 2	Cancer	DCIS
-0.0454562	Lesion vs Outer Region 3	Cancer	DCIS
-0.00943096	Lesion vs Outer Region 1	Benign	Benign
-0.00783814	Lesion vs Outer Region 2	Benign	Benign
-0.00995745	Lesion vs Outer Region 3	Benign	Benign
-0.00593861	Lesion vs Outer Region 1	Benign	Benign
-0.0156901	Lesion vs Outer Region 2	Benign	Benign
-0.0175959	Lesion vs Outer Region 3	Benign	Benign
-0.0431715	Lesion vs Outer Region 1	Benign	Benign
-0.0588274	Lesion vs Outer Region 2	Benign	Benign
-0.0541447	Lesion vs Outer Region 3	Benign	Benign
-0.017964	Lesion vs Outer Region 1	Benign	Benign
-0.00781917	Lesion vs Outer Region 2	Benign	Benign
-0.00190683	Lesion vs Outer Region 3	Benign	Benign
0.0110949	Lesion vs Outer Region 1	Benign	Benign
0.00954857	Lesion vs Outer Region 2	Benign	Benign
0.0246804	Lesion vs Outer Region 3	Benign	Benign
-0.0499541	Lesion vs Outer Region 1	Benign	Benign
-0.0606227	Lesion vs Outer Region 2	Benign	Benign
-0.0643119	Lesion vs Outer Region 3	Benign	Benign
-0.0187327	Lesion vs Outer Region 1	Benign	Fibroadenoma
-0.020018	Lesion vs Outer Region 2	Benign	Fibroadenoma
-0.0250872	Lesion vs Outer Region 3	Benign	Fibroadenoma
-0.0345206	Lesion vs Outer Region 1	Benign	Benign
-0.0360794	Lesion vs Outer Region 2	Benign	Benign
-0.0294563	Lesion vs Outer Region 3	Benign	Benign
-0.0123296	Lesion vs Outer Region 1	Cancer	Invasive
0.00589522	Lesion vs Outer Region 2	Cancer	Invasive
0.0184772	Lesion vs Outer Region 3	Cancer	Invasive
-0.0198346	Lesion vs Outer Region 1	Benign	Benign
-0.0230112	Lesion vs Outer Region 2	Benign	Benign
-0.0217411	Lesion vs Outer Region 3	Benign	Benign
-0.0234326	Lesion vs Outer Region 1	Benign	Fibroadenoma
-0.0358359	Lesion vs Outer Region 2	Benign	Fibroadenoma
-0.0414103	Lesion vs Outer Region 3	Benign	Fibroadenoma
-0.0393808	Lesion vs Outer Region 1	Benign	Benign
-0.0473808	Lesion vs Outer Region 2	Benign	Benign
-0.0534451	Lesion vs Outer Region 3	Benign	Benign
-0.00624123	Lesion vs Outer Region 1	Benign	Fibroadenoma
-0.0101345	Lesion vs Outer Region 2	Benign	Fibroadenoma
-0.0122825	Lesion vs Outer Region 3	Benign	Fibroadenoma
0.00280757	Lesion vs Outer Region 1	Cancer	Invasive
0.00253397	Lesion vs Outer Region 2	Cancer	Invasive
0.00191765	Lesion vs Outer Region 3	Cancer	Invasive
-0.0162277	Lesion vs Outer Region 1	Cancer	Invasive
-0.0201384	Lesion vs Outer Region 2	Cancer	Invasive
-0.013011	Lesion vs Outer Region 3	Cancer	Invasive
-0.0238691	Lesion vs Outer Region 1	Benign	Fibroadenoma
-0.0299738	Lesion vs Outer Region 2	Benign	Fibroadenoma
-0.0328921	Lesion vs Outer Region 3	Benign	Fibroadenoma
-0.0278337	Lesion vs Outer Region 1	Cancer	DCIS
-0.0489587	Lesion vs Outer Region 2	Cancer	DCIS
-0.0413661	Lesion vs Outer Region 3	Cancer	DCIS
-0.0190706	Lesion vs Outer Region 1	Benign	Fibroadenoma
-0.0334892	Lesion vs Outer Region 2	Benign	Fibroadenoma
-0.0940721	Lesion vs Outer Region 3	Benign	Fibroadenoma
0.0328273	Lesion vs Outer Region 1	Cancer	Invasive
0.0487687	Lesion vs Outer Region 2	Cancer	Invasive
0.0144231	Lesion vs Outer Region 3	Cancer	Invasive
-0.0109523	Lesion vs Outer Region 1	Benign	Benign
-0.0176895	Lesion vs Outer Region 2	Benign	Benign
-0.0178309	Lesion vs Outer Region 3	Benign	Benign
-0.0362501	Lesion vs Outer Region 1	Benign	Fibroadenoma
-0.0284926	Lesion vs Outer Region 2	Benign	Fibroadenoma
-0.0309956	Lesion vs Outer Region 3	Benign	Fibroadenoma
-0.00348959	Lesion vs Outer Region 1	Benign	Benign
0.00893706	Lesion vs Outer Region 2	Benign	Benign
0.043614	Lesion vs Outer Region 3	Benign	Benign
0.0184884	Lesion vs Outer Region 1	Cancer	Invasive
0.0289232	Lesion vs Outer Region 2	Cancer	Invasive
0.0376552	Lesion vs Outer Region 3	Cancer	Invasive
-0.0346157	Lesion vs Outer Region 1	Benign	Benign
-0.0344743	Lesion vs Outer Region 2	Benign	Benign
-0.0205491	Lesion vs Outer Region 3	Benign	Benign
0.0142071	Lesion vs Outer Region 1	Benign	Benign
0.00691759	Lesion vs Outer Region 2	Benign	Benign
0.0203182	Lesion vs Outer Region 3	Benign	Benign
-0.00368806	Lesion vs Outer Region 1	Cancer	Invasive
0.00549207	Lesion vs Outer Region 2	Cancer	Invasive
0.00927392	Lesion vs Outer Region 3	Cancer	Invasive
0.00882611	Lesion vs Outer Region 1	Benign	Benign
0.00312602	Lesion vs Outer Region 2	Benign	Benign
0.00093061	Lesion vs Outer Region 3	Benign	Benign
-6.07885e-05	Lesion vs Outer Region 1	Cancer	DCIS
-0.0182865	Lesion vs Outer Region 2	Cancer	DCIS
-0.0251108	Lesion vs Outer Region 3	Cancer	DCIS
-0.037377	Lesion vs Outer Region 1	Benign	Benign
-0.0583634	Lesion vs Outer Region 2	Benign	Benign
-0.0666989	Lesion vs Outer Region 3	Benign	Benign
0.0567805	Lesion vs Outer Region 1	Benign	Fibroadenoma
0.0572501	Lesion vs Outer Region 2	Benign	Fibroadenoma
0.0549172	Lesion vs Outer Region 3	Benign	Fibroadenoma
-0.034213	Lesion vs Outer Region 1	Benign	Benign
-0.0427449	Lesion vs Outer Region 2	Benign	Benign
-0.0453115	Lesion vs Outer Region 3	Benign	Benign
-0.0266953	Lesion vs Outer Region 1	Benign	Benign
-0.0150446	Lesion vs Outer Region 2	Benign	Benign
0.0179502	Lesion vs Outer Region 3	Benign	Benign
-0.0288302	Lesion vs Outer Region 1	Benign	Benign
-0.039089	Lesion vs Outer Region 2	Benign	Benign
-0.0416668	Lesion vs Outer Region 3	Benign	Benign
0.00938112	Lesion vs Outer Region 1	Benign	Benign
0.0225056	Lesion vs Outer Region 2	Benign	Benign
0.0185572	Lesion vs Outer Region 3	Benign	Benign
-0.00300972	Lesion vs Outer Region 1	Benign	Benign
0.000327673	Lesion vs Outer Region 2	Benign	Benign
-0.0261617	Lesion vs Outer Region 3	Benign	Benign
0.00679221	Lesion vs Outer Region 1	Benign	Benign
0.00398818	Lesion vs Outer Region 2	Benign	Benign
-0.00684762	Lesion vs Outer Region 3	Benign	Benign
-0.0213086	Lesion vs Outer Region 1	Benign	Fibroadenoma
-0.0211719	Lesion vs Outer Region 2	Benign	Fibroadenoma
-0.0247114	Lesion vs Outer Region 3	Benign	Fibroadenoma
-0.0286436	Lesion vs Outer Region 1	Benign	Benign
-0.0505253	Lesion vs Outer Region 2	Benign	Benign
-0.0493093	Lesion vs Outer Region 3	Benign	Benign
-0.0175741	Lesion vs Outer Region 1	Benign	Benign
-0.0279341	Lesion vs Outer Region 2	Benign	Benign
-0.0325531	Lesion vs Outer Region 3	Benign	Benign
-0.00752806	Lesion vs Outer Region 1	Cancer	Invasive
-0.0121926	Lesion vs Outer Region 2	Cancer	Invasive
-0.00824382	Lesion vs Outer Region 3	Cancer	Invasive
-0.0130603	Lesion vs Outer Region 1	Benign	Fibroadenoma
-0.0232675	Lesion vs Outer Region 2	Benign	Fibroadenoma
-0.0237566	Lesion vs Outer Region 3	Benign	Fibroadenoma
-0.0354271	Lesion vs Outer Region 1	Benign	Benign
-0.0452313	Lesion vs Outer Region 2	Benign	Benign
-0.0498032	Lesion vs Outer Region 3	Benign	Benign
-0.0422369	Lesion vs Outer Region 1	Benign	Benign
-0.0354657	Lesion vs Outer Region 2	Benign	Benign
-0.0189073	Lesion vs Outer Region 3	Benign	Benign
-0.00697298	Lesion vs Outer Region 1	Benign	Fibroadenoma
-0.0111837	Lesion vs Outer Region 2	Benign	Fibroadenoma
-0.0135137	Lesion vs Outer Region 3	Benign	Fibroadenoma
0.0508371	Lesion vs Outer Region 1	Benign	Benign
0.0790296	Lesion vs Outer Region 2	Benign	Benign
0.0807556	Lesion vs Outer Region 3	Benign	Benign
-0.00853176	Lesion vs Outer Region 1	Benign	Fibroadenoma
-0.0123121	Lesion vs Outer Region 2	Benign	Fibroadenoma
-0.0361125	Lesion vs Outer Region 3	Benign	Fibroadenoma
-0.0403781	Lesion vs Outer Region 1	Benign	Benign
-0.0314568	Lesion vs Outer Region 2	Benign	Benign
-0.0311035	Lesion vs Outer Region 3	Benign	Benign
-0.0227558	Lesion vs Outer Region 1	Benign	Benign
-0.0515045	Lesion vs Outer Region 2	Benign	Benign
-0.0548669	Lesion vs Outer Region 3	Benign	Benign
-0.0100936	Lesion vs Outer Region 1	Benign	Benign
-0.0235583	Lesion vs Outer Region 2	Benign	Benign
-0.0275491	Lesion vs Outer Region 3	Benign	Benign
-0.0072513	Lesion vs Outer Region 1	Benign	Fibroadenoma
-0.0140328	Lesion vs Outer Region 2	Benign	Fibroadenoma
-0.00790224	Lesion vs Outer Region 3	Benign	Fibroadenoma
-0.00676309	Lesion vs Outer Region 1	Benign	Fibroadenoma
-0.0185733	Lesion vs Outer Region 2	Benign	Fibroadenoma
-0.0233925	Lesion vs Outer Region 3	Benign	Fibroadenoma
-0.00101302	Lesion vs Outer Region 1	Benign	Benign
-0.0130444	Lesion vs Outer Region 2	Benign	Benign
-0.0134542	Lesion vs Outer Region 3	Benign	Benign
-0.0150568	Lesion vs Outer Region 1	Benign	Fibroadenoma
-0.0207542	Lesion vs Outer Region 2	Benign	Fibroadenoma
-0.011821	Lesion vs Outer Region 3	Benign	Fibroadenoma
-0.0245005	Lesion vs Outer Region 1	Benign	Benign
-0.0315429	Lesion vs Outer Region 2	Benign	Benign
-0.0315939	Lesion vs Outer Region 3	Benign	Benign
0.0055829	Lesion vs Outer Region 1	Cancer	Invasive
0.014324	Lesion vs Outer Region 2	Cancer	Invasive
0.0277732	Lesion vs Outer Region 3	Cancer	Invasive
-0.0267364	Lesion vs Outer Region 1	Cancer	DCIS
-0.0244403	Lesion vs Outer Region 2	Cancer	DCIS
-0.03779	Lesion vs Outer Region 3	Cancer	DCIS
0.0238246	Lesion vs Outer Region 1	Cancer	Invasive
0.041311	Lesion vs Outer Region 2	Cancer	Invasive
0.0513579	Lesion vs Outer Region 3	Cancer	Invasive
-0.0302105	Lesion vs Outer Region 1	Benign	Benign
-0.0359591	Lesion vs Outer Region 2	Benign	Benign
-0.0375145	Lesion vs Outer Region 3	Benign	Benign
-0.020876	Lesion vs Outer Region 1	Benign	Benign
-0.0567553	Lesion vs Outer Region 2	Benign	Benign
-0.0677786	Lesion vs Outer Region 3	Benign	Benign
0.00112126	Lesion vs Outer Region 1	Benign	Benign
-0.0106292	Lesion vs Outer Region 2	Benign	Benign
-0.00734158	Lesion vs Outer Region 3	Benign	Benign
0.0217131	Lesion vs Outer Region 1	Cancer	Invasive
0.0126584	Lesion vs Outer Region 2	Cancer	Invasive
0.0111367	Lesion vs Outer Region 3	Cancer	Invasive
-0.0234512	Lesion vs Outer Region 1	Cancer	Invasive
-0.0311283	Lesion vs Outer Region 2	Cancer	Invasive
-0.0293587	Lesion vs Outer Region 3	Cancer	Invasive
0.00354634	Lesion vs Outer Region 1	Cancer	Invasive
-0.0100143	Lesion vs Outer Region 2	Cancer	Invasive
-0.0280821	Lesion vs Outer Region 3	Cancer	Invasive
-0.0107163	Lesion vs Outer Region 1	Benign	Benign
-0.0136151	Lesion vs Outer Region 2	Benign	Benign
-0.0102962	Lesion vs Outer Region 3	Benign	Benign
-0.00147087	Lesion vs Outer Region 1	Benign	Benign
0.00624845	Lesion vs Outer Region 2	Benign	Benign
0.000460952	Lesion vs Outer Region 3	Benign	Benign
-0.0106863	Lesion vs Outer Region 1	Benign	Benign
-0.0323819	Lesion vs Outer Region 2	Benign	Benign
-0.0376791	Lesion vs Outer Region 3	Benign	Benign
-0.00969577	Lesion vs Outer Region 1	Benign	Benign
-0.0248004	Lesion vs Outer Region 2	Benign	Benign
-0.0241564	Lesion vs Outer Region 3	Benign	Benign
-0.0204012	Lesion vs Outer Region 1	Benign	Benign
-0.0901272	Lesion vs Outer Region 2	Benign	Benign
-0.122484	Lesion vs Outer Region 3	Benign	Benign
-0.0051601	Lesion vs Outer Region 1	Benign	Benign
0.00392289	Lesion vs Outer Region 2	Benign	Benign
0.00935692	Lesion vs Outer Region 3	Benign	Benign
-0.0033762	Lesion vs Outer Region 1	Cancer	Invasive
-0.00351199	Lesion vs Outer Region 2	Cancer	Invasive
-0.000659092	Lesion vs Outer Region 3	Cancer	Invasive
-0.0219849	Lesion vs Outer Region 1	Benign	Benign
-0.0214635	Lesion vs Outer Region 2	Benign	Benign
-0.0227594	Lesion vs Outer Region 3	Benign	Benign
-0.0196856	Lesion vs Outer Region 1	Benign	Benign
-0.0183593	Lesion vs Outer Region 2	Benign	Benign
-0.0193491	Lesion vs Outer Region 3	Benign	Benign
0.0173749	Lesion vs Outer Region 1	Benign	Benign
0.0172853	Lesion vs Outer Region 2	Benign	Benign
0.0163643	Lesion vs Outer Region 3	Benign	Benign
-0.037283	Lesion vs Outer Region 1	Benign	Benign
-0.0572162	Lesion vs Outer Region 2	Benign	Benign
-0.0580779	Lesion vs Outer Region 3	Benign	Benign
-0.0296387	Lesion vs Outer Region 1	Benign	Benign
-0.047036	Lesion vs Outer Region 2	Benign	Benign
-0.0470179	Lesion vs Outer Region 3	Benign	Benign
-0.0199931	Lesion vs Outer Region 1	Benign	Benign
-0.0374744	Lesion vs Outer Region 2	Benign	Benign
-0.0492186	Lesion vs Outer Region 3	Benign	Benign
-0.00655103	Lesion vs Outer Region 1	Benign	Benign
-0.0305907	Lesion vs Outer Region 2	Benign	Benign
-0.0248955	Lesion vs Outer Region 3	Benign	Benign
0.0163038	Lesion vs Outer Region 1	Cancer	Invasive
0.00318546	Lesion vs Outer Region 2	Cancer	Invasive
-0.00731499	Lesion vs Outer Region 3	Cancer	Invasive
-0.0041327	Lesion vs Outer Region 1	Benign	Fibroadenoma
-0.0123801	Lesion vs Outer Region 2	Benign	Fibroadenoma
-0.027662	Lesion vs Outer Region 3	Benign	Fibroadenoma
-0.0350174	Lesion vs Outer Region 1	Benign	Benign
-0.0443698	Lesion vs Outer Region 2	Benign	Benign
-0.0402996	Lesion vs Outer Region 3	Benign	Benign
-0.0272826	Lesion vs Outer Region 1	Cancer	DCIS
-0.0403062	Lesion vs Outer Region 2	Cancer	DCIS
-0.0488218	Lesion vs Outer Region 3	Cancer	DCIS
-0.012213	Lesion vs Outer Region 1	Cancer	DCIS
-0.022612	Lesion vs Outer Region 2	Cancer	DCIS
-0.0181298	Lesion vs Outer Region 3	Cancer	DCIS
-0.0204753	Lesion vs Outer Region 1	Cancer	DCIS
-0.0414565	Lesion vs Outer Region 2	Cancer	DCIS
-0.0424757	Lesion vs Outer Region 3	Cancer	DCIS
-0.0215329	Lesion vs Outer Region 1	Benign	Benign
-0.027708	Lesion vs Outer Region 2	Benign	Benign
-0.0301077	Lesion vs Outer Region 3	Benign	Benign
-0.0207346	Lesion vs Outer Region 1	Cancer	DCIS
-0.0425758	Lesion vs Outer Region 2	Cancer	DCIS
-0.0635564	Lesion vs Outer Region 3	Cancer	DCIS
0.000267671	Lesion vs Outer Region 1	Cancer	Invasive
0.0113906	Lesion vs Outer Region 2	Cancer	Invasive
0.015477	Lesion vs Outer Region 3	Cancer	Invasive
-0.0263982	Lesion vs Outer Region 1	Benign	Benign
-0.0244996	Lesion vs Outer Region 2	Benign	Benign
-0.027669	Lesion vs Outer Region 3	Benign	Benign
-0.02355	Lesion vs Outer Region 1	Benign	Fibroadenoma
-0.0297647	Lesion vs Outer Region 2	Benign	Fibroadenoma
-0.0308776	Lesion vs Outer Region 3	Benign	Fibroadenoma
-0.0415497	Lesion vs Outer Region 1	Benign	Benign
-0.0406169	Lesion vs Outer Region 2	Benign	Benign
-0.0406346	Lesion vs Outer Region 3	Benign	Benign
-0.0403555	Lesion vs Outer Region 1	Cancer	Invasive
-0.0416924	Lesion vs Outer Region 2	Cancer	Invasive
-0.0441417	Lesion vs Outer Region 3	Cancer	Invasive
-0.0206982	Lesion vs Outer Region 1	Benign	Fibroadenoma
-0.00732632	Lesion vs Outer Region 2	Benign	Fibroadenoma
-0.00929086	Lesion vs Outer Region 3	Benign	Fibroadenoma
0.00678435	Lesion vs Outer Region 1	Benign	Benign
-0.00947392	Lesion vs Outer Region 2	Benign	Benign
-0.00988125	Lesion vs Outer Region 3	Benign	Benign
-0.0126194	Lesion vs Outer Region 1	Benign	Benign
-0.0168959	Lesion vs Outer Region 2	Benign	Benign
-0.0147683	Lesion vs Outer Region 3	Benign	Benign
0.0125821	Lesion vs Outer Region 1	Benign	Fibroadenoma
0.00192614	Lesion vs Outer Region 2	Benign	Fibroadenoma
-0.0142176	Lesion vs Outer Region 3	Benign	Fibroadenoma
-0.0349528	Lesion vs Outer Region 1	Cancer	DCIS
-0.0466787	Lesion vs Outer Region 2	Cancer	DCIS
-0.0592389	Lesion vs Outer Region 3	Cancer	DCIS
-0.0338626	Lesion vs Outer Region 1	Benign	Benign
-0.0483569	Lesion vs Outer Region 2	Benign	Benign
-0.0544394	Lesion vs Outer Region 3	Benign	Benign
-0.00354024	Lesion vs Outer Region 1	Cancer	Invasive
0.00606075	Lesion vs Outer Region 2	Cancer	Invasive
0.0090122	Lesion vs Outer Region 3	Cancer	Invasive
-0.0254645	Lesion vs Outer Region 1	Benign	Fibroadenoma
-0.0440577	Lesion vs Outer Region 2	Benign	Fibroadenoma
-0.0474328	Lesion vs Outer Region 3	Benign	Fibroadenoma
-0.0125602	Lesion vs Outer Region 1	Benign	Benign
0.00422122	Lesion vs Outer Region 2	Benign	Benign
0.00477893	Lesion vs Outer Region 3	Benign	Benign
-0.0204186	Lesion vs Outer Region 1	Benign	Benign
-0.0298625	Lesion vs Outer Region 2	Benign	Benign
-0.0331562	Lesion vs Outer Region 3	Benign	Benign
-0.0365263	Lesion vs Outer Region 1	Benign	Benign
-0.0119675	Lesion vs Outer Region 2	Benign	Benign
-0.00298433	Lesion vs Outer Region 3	Benign	Benign
-0.0308633	Lesion vs Outer Region 1	Benign	Benign
-0.0465709	Lesion vs Outer Region 2	Benign	Benign
-0.0496401	Lesion vs Outer Region 3	Benign	Benign
-0.0182926	Lesion vs Outer Region 1	Benign	Benign
-0.0479418	Lesion vs Outer Region 2	Benign	Benign
-0.0569951	Lesion vs Outer Region 3	Benign	Benign
-0.0274757	Lesion vs Outer Region 1	Benign	Fibroadenoma
-0.0353924	Lesion vs Outer Region 2	Benign	Fibroadenoma
-0.0331073	Lesion vs Outer Region 3	Benign	Fibroadenoma
-0.00788431	Lesion vs Outer Region 1	Benign	Benign
-0.00572767	Lesion vs Outer Region 2	Benign	Benign
-0.0141069	Lesion vs Outer Region 3	Benign	Benign
-0.0406449	Lesion vs Outer Region 1	Benign	Benign
-0.0490327	Lesion vs Outer Region 2	Benign	Benign
-0.0317418	Lesion vs Outer Region 3	Benign	Benign
0.045615	Lesion vs Outer Region 1	Benign	Benign
0.0562816	Lesion vs Outer Region 2	Benign	Benign
0.0520809	Lesion vs Outer Region 3	Benign	Benign
-0.00624763	Lesion vs Outer Region 1	Benign	Benign
0.00760351	Lesion vs Outer Region 2	Benign	Benign
0.0256438	Lesion vs Outer Region 3	Benign	Benign
0.00126127	Lesion vs Outer Region 1	Benign	Benign
0.0129307	Lesion vs Outer Region 2	Benign	Benign
0.0260084	Lesion vs Outer Region 3	Benign	Benign
-0.00312717	Lesion vs Outer Region 1	Benign	Fibroadenoma
0.00690098	Lesion vs Outer Region 2	Benign	Fibroadenoma
0.0207947	Lesion vs Outer Region 3	Benign	Fibroadenoma
-0.0408222	Lesion vs Outer Region 1	Cancer	DCIS
-0.0234132	Lesion vs Outer Region 2	Cancer	DCIS
-0.0209472	Lesion vs Outer Region 3	Cancer	DCIS
-0.0141054	Lesion vs Outer Region 1	Benign	Benign
-0.0167311	Lesion vs Outer Region 2	Benign	Benign
-0.0248626	Lesion vs Outer Region 3	Benign	Benign
-0.0233077	Lesion vs Outer Region 1	Benign	Benign
-0.0225851	Lesion vs Outer Region 2	Benign	Benign
-0.0186565	Lesion vs Outer Region 3	Benign	Benign
0.0223835	Lesion vs Outer Region 1	Benign	Benign
0.0278754	Lesion vs Outer Region 2	Benign	Benign
0.0297256	Lesion vs Outer Region 3	Benign	Benign
-0.0323422	Lesion vs Outer Region 1	Benign	Benign
-0.0409124	Lesion vs Outer Region 2	Benign	Benign
-0.0400908	Lesion vs Outer Region 3	Benign	Benign
-0.0186245	Lesion vs Outer Region 1	Benign	Benign
-0.0256414	Lesion vs Outer Region 2	Benign	Benign
-0.0037164	Lesion vs Outer Region 3	Benign	Benign
-0.0255565	Lesion vs Outer Region 1	Cancer	Invasive
-0.0450481	Lesion vs Outer Region 2	Cancer	Invasive
-0.0589052	Lesion vs Outer Region 3	Cancer	Invasive
-0.0180196	Lesion vs Outer Region 1	Benign	Benign
-0.0192162	Lesion vs Outer Region 2	Benign	Benign
-0.0219203	Lesion vs Outer Region 3	Benign	Benign
0.00524236	Lesion vs Outer Region 1	Benign	Benign
-1.02053e-05	Lesion vs Outer Region 2	Benign	Benign
0.00694389	Lesion vs Outer Region 3	Benign	Benign
-0.0443373	Lesion vs Outer Region 1	Benign	Benign
-0.058739	Lesion vs Outer Region 2	Benign	Benign
-0.0560237	Lesion vs Outer Region 3	Benign	Benign
-0.0261481	Lesion vs Outer Region 1	Benign	Benign
-0.0194833	Lesion vs Outer Region 2	Benign	Benign
-0.00959545	Lesion vs Outer Region 3	Benign	Benign
0.0428396	Lesion vs Outer Region 1	Benign	Fibroadenoma
0.052782	Lesion vs Outer Region 2	Benign	Fibroadenoma
0.0590318	Lesion vs Outer Region 3	Benign	Fibroadenoma
-0.0224541	Lesion vs Outer Region 1	Benign	Fibroadenoma
-0.0357605	Lesion vs Outer Region 2	Benign	Fibroadenoma
-0.0369491	Lesion vs Outer Region 3	Benign	Fibroadenoma
0.0125471	Lesion vs Outer Region 1	Cancer	Invasive
0.0134398	Lesion vs Outer Region 2	Cancer	Invasive
0.0280725	Lesion vs Outer Region 3	Cancer	Invasive
-0.017691	Lesion vs Outer Region 1	Benign	Benign
-0.0123527	Lesion vs Outer Region 2	Benign	Benign
-0.00521372	Lesion vs Outer Region 3	Benign	Benign
-0.000502203	Lesion vs Outer Region 1	Benign	Benign
0.0109512	Lesion vs Outer Region 2	Benign	Benign
0.017869	Lesion vs Outer Region 3	Benign	Benign
-0.000421942	Lesion vs Outer Region 1	Benign	Benign
-0.0196401	Lesion vs Outer Region 2	Benign	Benign
-0.0180841	Lesion vs Outer Region 3	Benign	Benign
0.01117	Lesion vs Outer Region 1	Benign	Benign
0.0348771	Lesion vs Outer Region 2	Benign	Benign
0.0548289	Lesion vs Outer Region 3	Benign	Benign
0.00728363	Lesion vs Outer Region 1	Benign	Benign
0.0157259	Lesion vs Outer Region 2	Benign	Benign
0.0134473	Lesion vs Outer Region 3	Benign	Benign
-0.0202736	Lesion vs Outer Region 1	Cancer	Invasive
-0.017814	Lesion vs Outer Region 2	Cancer	Invasive
-0.0100749	Lesion vs Outer Region 3	Cancer	Invasive
-0.0338861	Lesion vs Outer Region 1	Benign	Benign
-0.0576032	Lesion vs Outer Region 2	Benign	Benign
-0.0731226	Lesion vs Outer Region 3	Benign	Benign
0.00914067	Lesion vs Outer Region 1	Benign	Benign
0.0125502	Lesion vs Outer Region 2	Benign	Benign
0.0179445	Lesion vs Outer Region 3	Benign	Benign
0.0111224	Lesion vs Outer Region 1	Benign	Benign
0.0201974	Lesion vs Outer Region 2	Benign	Benign
0.0282273	Lesion vs Outer Region 3	Benign	Benign
-0.000942218	Lesion vs Outer Region 1	Benign	Benign
-0.00236919	Lesion vs Outer Region 2	Benign	Benign
0.00683293	Lesion vs Outer Region 3	Benign	Benign
0.0556673	Lesion vs Outer Region 1	Cancer	Invasive
0.0588441	Lesion vs Outer Region 2	Cancer	Invasive
0.0442899	Lesion vs Outer Region 3	Cancer	Invasive
-0.0363254	Lesion vs Outer Region 1	Cancer	Invasive
-0.0541382	Lesion vs Outer Region 2	Cancer	Invasive
-0.0558454	Lesion vs Outer Region 3	Cancer	Invasive
-0.0203989	Lesion vs Outer Region 1	Benign	Benign
-0.022298	Lesion vs Outer Region 2	Benign	Benign
-0.0277112	Lesion vs Outer Region 3	Benign	Benign
0.0121171	Lesion vs Outer Region 1	Benign	Fibroadenoma
0.00029584	Lesion vs Outer Region 2	Benign	Fibroadenoma
-0.0150585	Lesion vs Outer Region 3	Benign	Fibroadenoma
-0.00421861	Lesion vs Outer Region 1	Benign	Benign
-0.00860487	Lesion vs Outer Region 2	Benign	Benign
0.00413891	Lesion vs Outer Region 3	Benign	Benign
0.00360268	Lesion vs Outer Region 1	Benign	Fibroadenoma
-0.0090917	Lesion vs Outer Region 2	Benign	Fibroadenoma
-0.0347865	Lesion vs Outer Region 3	Benign	Fibroadenoma
-0.0500613	Lesion vs Outer Region 1	Benign	Benign
-0.0608571	Lesion vs Outer Region 2	Benign	Benign
-0.0493932	Lesion vs Outer Region 3	Benign	Benign
-0.0218093	Lesion vs Outer Region 1	Benign	Benign
-0.0180889	Lesion vs Outer Region 2	Benign	Benign
-0.0108269	Lesion vs Outer Region 3	Benign	Benign
-0.0124802	Lesion vs Outer Region 1	Benign	Benign
-0.0219763	Lesion vs Outer Region 2	Benign	Benign
-0.0202568	Lesion vs Outer Region 3	Benign	Benign
-0.0160953	Lesion vs Outer Region 1	Benign	Benign
-0.00923158	Lesion vs Outer Region 2	Benign	Benign
-0.000226208	Lesion vs Outer Region 3	Benign	Benign
-0.0150435	Lesion vs Outer Region 1	Benign	Benign
-0.0174217	Lesion vs Outer Region 2	Benign	Benign
-0.0102266	Lesion vs Outer Region 3	Benign	Benign
-0.0256638	Lesion vs Outer Region 1	Benign	Benign
-0.0151398	Lesion vs Outer Region 2	Benign	Benign
-0.00314561	Lesion vs Outer Region 3	Benign	Benign
-0.015385	Lesion vs Outer Region 1	Cancer	Invasive
-0.00169972	Lesion vs Outer Region 2	Cancer	Invasive
-0.00234599	Lesion vs Outer Region 3	Cancer	Invasive
-0.00769802	Lesion vs Outer Region 1	Benign	Fibroadenoma
-0.029032	Lesion vs Outer Region 2	Benign	Fibroadenoma
-0.053855	Lesion vs Outer Region 3	Benign	Fibroadenoma
-0.0185391	Lesion vs Outer Region 1	Benign	Fibroadenoma
-0.0209829	Lesion vs Outer Region 2	Benign	Fibroadenoma
-0.0278098	Lesion vs Outer Region 3	Benign	Fibroadenoma
0.00700874	Lesion vs Outer Region 1	Benign	Benign
0.0112597	Lesion vs Outer Region 2	Benign	Benign
-0.00688516	Lesion vs Outer Region 3	Benign	Benign
-0.0317637	Lesion vs Outer Region 1	Benign	Benign
-0.0285552	Lesion vs Outer Region 2	Benign	Benign
-0.0193951	Lesion vs Outer Region 3	Benign	Benign
0.00612922	Lesion vs Outer Region 1	Benign	Benign
0.0267845	Lesion vs Outer Region 2	Benign	Benign
0.0339931	Lesion vs Outer Region 3	Benign	Benign
0.0271413	Lesion vs Outer Region 1	Benign	Benign
0.0245408	Lesion vs Outer Region 2	Benign	Benign
0.0439201	Lesion vs Outer Region 3	Benign	Benign
0.0252497	Lesion vs Outer Region 1	Benign	Benign
0.0279447	Lesion vs Outer Region 2	Benign	Benign
0.0341415	Lesion vs Outer Region 3	Benign	Benign
-0.00881486	Lesion vs Outer Region 1	Benign	Benign
-0.0103961	Lesion vs Outer Region 2	Benign	Benign
-0.00521148	Lesion vs Outer Region 3	Benign	Benign
0.00827208	Lesion vs Outer Region 1	Benign	Benign
0.0251529	Lesion vs Outer Region 2	Benign	Benign
0.0313159	Lesion vs Outer Region 3	Benign	Benign
-0.0212723	Lesion vs Outer Region 1	Benign	Fibroadenoma
-0.00984377	Lesion vs Outer Region 2	Benign	Fibroadenoma
-0.0125983	Lesion vs Outer Region 3	Benign	Fibroadenoma
-0.00124538	Lesion vs Outer Region 1	Benign	Fibroadenoma
-0.00172093	Lesion vs Outer Region 2	Benign	Fibroadenoma
0.00240329	Lesion vs Outer Region 3	Benign	Fibroadenoma
-0.0384438	Lesion vs Outer Region 1	Benign	Benign
-0.0520128	Lesion vs Outer Region 2	Benign	Benign
-0.0588812	Lesion vs Outer Region 3	Benign	Benign
-0.0232695	Lesion vs Outer Region 1	Benign	Benign
-0.0248063	Lesion vs Outer Region 2	Benign	Benign
-0.00548563	Lesion vs Outer Region 3	Benign	Benign
-0.0104885	Lesion vs Outer Region 1	Cancer	DCIS
-0.0122253	Lesion vs Outer Region 2	Cancer	DCIS
-0.00706716	Lesion vs Outer Region 3	Cancer	DCIS
-0.0180196	Lesion vs Outer Region 1	Benign	Benign
-0.0192162	Lesion vs Outer Region 2	Benign	Benign
-0.0219203	Lesion vs Outer Region 3	Benign	Benign
-0.0212674	Lesion vs Outer Region 1	Cancer	Invasive
-0.034782	Lesion vs Outer Region 2	Cancer	Invasive
-0.0334443	Lesion vs Outer Region 3	Cancer	Invasive
-0.0440183	Lesion vs Outer Region 1	Benign	Benign
-0.0700424	Lesion vs Outer Region 2	Benign	Benign
-0.078845	Lesion vs Outer Region 3	Benign	Benign
-0.029248	Lesion vs Outer Region 1	Benign	Fibroadenoma
-0.0442729	Lesion vs Outer Region 2	Benign	Fibroadenoma
-0.0459112	Lesion vs Outer Region 3	Benign	Fibroadenoma
-0.0220868	Lesion vs Outer Region 1	Benign	Benign
-0.0197813	Lesion vs Outer Region 2	Benign	Benign
-0.0139783	Lesion vs Outer Region 3	Benign	Benign
-0.0199589	Lesion vs Outer Region 1	Cancer	DCIS
-0.0242903	Lesion vs Outer Region 2	Cancer	DCIS
-0.0128512	Lesion vs Outer Region 3	Cancer	DCIS
-0.0341772	Lesion vs Outer Region 1	Benign	Benign
-0.0343266	Lesion vs Outer Region 2	Benign	Benign
-0.023714	Lesion vs Outer Region 3	Benign	Benign
0.0183124	Lesion vs Outer Region 1	Benign	Benign
0.0283266	Lesion vs Outer Region 2	Benign	Benign
0.030751	Lesion vs Outer Region 3	Benign	Benign
-0.00255897	Lesion vs Outer Region 1	Benign	Benign
-0.022925	Lesion vs Outer Region 2	Benign	Benign
-0.0246346	Lesion vs Outer Region 3	Benign	Benign
-0.00824265	Lesion vs Outer Region 1	Benign	Fibroadenoma
-0.000472261	Lesion vs Outer Region 2	Benign	Fibroadenoma
0.0044637	Lesion vs Outer Region 3	Benign	Fibroadenoma
0.00530703	Lesion vs Outer Region 1	Benign	Fibroadenoma
-0.0128998	Lesion vs Outer Region 2	Benign	Fibroadenoma
-0.0386493	Lesion vs Outer Region 3	Benign	Fibroadenoma
0.00775278	Lesion vs Outer Region 1	Cancer	Invasive
0.000554684	Lesion vs Outer Region 2	Cancer	Invasive
-0.000102599	Lesion vs Outer Region 3	Cancer	Invasive
0.0247093	Lesion vs Outer Region 1	Cancer	Invasive
0.0507993	Lesion vs Outer Region 2	Cancer	Invasive
0.0629435	Lesion vs Outer Region 3	Cancer	Invasive
-0.0261149	Lesion vs Outer Region 1	Benign	Benign
-0.0171822	Lesion vs Outer Region 2	Benign	Benign
0.00927358	Lesion vs Outer Region 3	Benign	Benign
0.0276178	Lesion vs Outer Region 1	Benign	Benign
0.0292994	Lesion vs Outer Region 2	Benign	Benign
0.0379872	Lesion vs Outer Region 3	Benign	Benign
-0.0103276	Lesion vs Outer Region 1	Benign	Fibroadenoma
-0.0272608	Lesion vs Outer Region 2	Benign	Fibroadenoma
-0.0224207	Lesion vs Outer Region 3	Benign	Fibroadenoma
0.00177937	Lesion vs Outer Region 1	Cancer	DCIS
0.0118786	Lesion vs Outer Region 2	Cancer	DCIS
0.00987523	Lesion vs Outer Region 3	Cancer	DCIS
-0.0415894	Lesion vs Outer Region 1	Benign	Benign
-0.072749	Lesion vs Outer Region 2	Benign	Benign
-0.0848572	Lesion vs Outer Region 3	Benign	Benign
0.0238054	Lesion vs Outer Region 1	Benign	Benign
0.0746159	Lesion vs Outer Region 2	Benign	Benign
0.0903513	Lesion vs Outer Region 3	Benign	Benign
-0.0202053	Lesion vs Outer Region 1	Benign	Benign
-0.0368026	Lesion vs Outer Region 2	Benign	Benign
-0.0443147	Lesion vs Outer Region 3	Benign	Benign
-0.00982289	Lesion vs Outer Region 1	Cancer	DCIS
-0.0232765	Lesion vs Outer Region 2	Cancer	DCIS
-0.00516824	Lesion vs Outer Region 3	Cancer	DCIS
-0.0245302	Lesion vs Outer Region 1	Cancer	DCIS
-0.026287	Lesion vs Outer Region 2	Cancer	DCIS
-0.0087181	Lesion vs Outer Region 3	Cancer	DCIS
-0.0105985	Lesion vs Outer Region 1	Benign	Fibroadenoma
-0.0269988	Lesion vs Outer Region 2	Benign	Fibroadenoma
-0.0319381	Lesion vs Outer Region 3	Benign	Fibroadenoma
-0.0249004	Lesion vs Outer Region 1	Benign	Fibroadenoma
-0.0343893	Lesion vs Outer Region 2	Benign	Fibroadenoma
-0.0329489	Lesion vs Outer Region 3	Benign	Fibroadenoma
0.00423957	Lesion vs Outer Region 1	Cancer	Invasive
0.00667992	Lesion vs Outer Region 2	Cancer	Invasive
-0.00126711	Lesion vs Outer Region 3	Cancer	Invasive
-0.0178954	Lesion vs Outer Region 1	Cancer	Invasive
-0.00384174	Lesion vs Outer Region 2	Cancer	Invasive
0.0120564	Lesion vs Outer Region 3	Cancer	Invasive
-0.021123	Lesion vs Outer Region 1	Benign	Benign
-0.0330803	Lesion vs Outer Region 2	Benign	Benign
-0.0406097	Lesion vs Outer Region 3	Benign	Benign
0.0834753	Lesion vs Outer Region 1	Cancer	Invasive
0.119759	Lesion vs Outer Region 2	Cancer	Invasive
0.126576	Lesion vs Outer Region 3	Cancer	Invasive
-0.0134612	Lesion vs Outer Region 1	Benign	Benign
-0.0127533	Lesion vs Outer Region 2	Benign	Benign
-0.0141698	Lesion vs Outer Region 3	Benign	Benign
0.00466493	Lesion vs Outer Region 1	Benign	Benign
0.00967023	Lesion vs Outer Region 2	Benign	Benign
-0.00727668	Lesion vs Outer Region 3	Benign	Benign
-0.0148942	Lesion vs Outer Region 1	Cancer	DCIS
0.0111189	Lesion vs Outer Region 2	Cancer	DCIS
0.0308403	Lesion vs Outer Region 3	Cancer	DCIS
-0.0288664	Lesion vs Outer Region 1	Benign	Benign
-0.0353272	Lesion vs Outer Region 2	Benign	Benign
-0.0309161	Lesion vs Outer Region 3	Benign	Benign
-0.00525168	Lesion vs Outer Region 1	Benign	Benign
-0.00982226	Lesion vs Outer Region 2	Benign	Benign
-0.00822257	Lesion vs Outer Region 3	Benign	Benign
-0.0309063	Lesion vs Outer Region 1	Benign	Benign
-0.0490749	Lesion vs Outer Region 2	Benign	Benign
-0.0531461	Lesion vs Outer Region 3	Benign	Benign
-0.00773043	Lesion vs Outer Region 1	Benign	Fibroadenoma
-0.0125264	Lesion vs Outer Region 2	Benign	Fibroadenoma
-0.0151755	Lesion vs Outer Region 3	Benign	Fibroadenoma
-0.0251149	Lesion vs Outer Region 1	Benign	Benign
-0.0368756	Lesion vs Outer Region 2	Benign	Benign
-0.0337222	Lesion vs Outer Region 3	Benign	Benign
-0.0160957	Lesion vs Outer Region 1	Benign	Benign
-0.0262683	Lesion vs Outer Region 2	Benign	Benign
-0.0465285	Lesion vs Outer Region 3	Benign	Benign

## Sheet: figure_5_protein_sig_by_path
Protein (cm)	Region	Diagnosis	Finding
0.0129581	Lesion vs Outer Region 1	Benign	Benign
0.0213049	Lesion vs Outer Region 2	Benign	Benign
0.0147048	Lesion vs Outer Region 3	Benign	Benign
0.0403952	Lesion vs Outer Region 1	Benign	Benign
0.0565815	Lesion vs Outer Region 2	Benign	Benign
0.0805177	Lesion vs Outer Region 3	Benign	Benign
0.00588997	Lesion vs Outer Region 1	Benign	Benign
0.0108059	Lesion vs Outer Region 2	Benign	Benign
0.0276492	Lesion vs Outer Region 3	Benign	Benign
0.00173772	Lesion vs Outer Region 1	Benign	Benign
0.00570243	Lesion vs Outer Region 2	Benign	Benign
-0.0271878	Lesion vs Outer Region 3	Benign	Benign
0.00535805	Lesion vs Outer Region 1	Benign	Benign
0.00428094	Lesion vs Outer Region 2	Benign	Benign
0.0177085	Lesion vs Outer Region 3	Benign	Benign
-0.0128617	Lesion vs Outer Region 1	Benign	Benign
-0.00365677	Lesion vs Outer Region 2	Benign	Benign
-0.00700154	Lesion vs Outer Region 3	Benign	Benign
0.00823138	Lesion vs Outer Region 1	Benign	Benign
0.0270806	Lesion vs Outer Region 2	Benign	Benign
0.0272842	Lesion vs Outer Region 3	Benign	Benign
0.0107891	Lesion vs Outer Region 1	Benign	Benign
0.0347308	Lesion vs Outer Region 2	Benign	Benign
0.0213213	Lesion vs Outer Region 3	Benign	Benign
0.00896236	Lesion vs Outer Region 1	Benign	Benign
0.031582	Lesion vs Outer Region 2	Benign	Benign
0.0369163	Lesion vs Outer Region 3	Benign	Benign
-0.0287151	Lesion vs Outer Region 1	Benign	Benign
-0.0226266	Lesion vs Outer Region 2	Benign	Benign
-0.0249358	Lesion vs Outer Region 3	Benign	Benign
0.00504414	Lesion vs Outer Region 1	Benign	Benign
0.00752321	Lesion vs Outer Region 2	Benign	Benign
0.00433798	Lesion vs Outer Region 3	Benign	Benign
-0.0189826	Lesion vs Outer Region 1	Benign	Benign
-0.00105615	Lesion vs Outer Region 2	Benign	Benign
0.00763536	Lesion vs Outer Region 3	Benign	Benign
0.0829978	Lesion vs Outer Region 1	Cancer	Invasive
0.118031	Lesion vs Outer Region 2	Cancer	Invasive
0.127027	Lesion vs Outer Region 3	Cancer	Invasive
0.0241216	Lesion vs Outer Region 1	Benign	Benign
0.0477549	Lesion vs Outer Region 2	Benign	Benign
0.0492705	Lesion vs Outer Region 3	Benign	Benign
-0.00649922	Lesion vs Outer Region 1	Cancer	DCIS
0.00662207	Lesion vs Outer Region 2	Cancer	DCIS
0.0147863	Lesion vs Outer Region 3	Cancer	DCIS
0.016073	Lesion vs Outer Region 1	Benign	Fibroadenoma
0.0468895	Lesion vs Outer Region 2	Benign	Fibroadenoma
0.0499734	Lesion vs Outer Region 3	Benign	Fibroadenoma
0.00370859	Lesion vs Outer Region 1	Cancer	Invasive
0.0216196	Lesion vs Outer Region 2	Cancer	Invasive
0.027323	Lesion vs Outer Region 3	Cancer	Invasive
0.0260857	Lesion vs Outer Region 1	Cancer	Invasive
0.0478262	Lesion vs Outer Region 2	Cancer	Invasive
0.0510036	Lesion vs Outer Region 3	Cancer	Invasive
-0.0123725	Lesion vs Outer Region 1	Cancer	Invasive
-0.0240625	Lesion vs Outer Region 2	Cancer	Invasive
-0.0131379	Lesion vs Outer Region 3	Cancer	Invasive
-0.0260391	Lesion vs Outer Region 1	Benign	Benign
-0.0307907	Lesion vs Outer Region 2	Benign	Benign
-0.023682	Lesion vs Outer Region 3	Benign	Benign
0.00756602	Lesion vs Outer Region 1	Benign	Fibroadenoma
0.0110293	Lesion vs Outer Region 2	Benign	Fibroadenoma
0.018619	Lesion vs Outer Region 3	Benign	Fibroadenoma
-0.026856	Lesion vs Outer Region 1	Benign	Fibroadenoma
-0.0477067	Lesion vs Outer Region 2	Benign	Fibroadenoma
-0.0479025	Lesion vs Outer Region 3	Benign	Fibroadenoma
0.0186933	Lesion vs Outer Region 1	Benign	Benign
0.035361	Lesion vs Outer Region 2	Benign	Benign
0.0417692	Lesion vs Outer Region 3	Benign	Benign
-0.000162866	Lesion vs Outer Region 1	Cancer	DCIS
0.0164265	Lesion vs Outer Region 2	Cancer	DCIS
0.0177164	Lesion vs Outer Region 3	Cancer	DCIS
0.0229093	Lesion vs Outer Region 1	Benign	Benign
0.0485581	Lesion vs Outer Region 2	Benign	Benign
0.0543878	Lesion vs Outer Region 3	Benign	Benign
-0.00397571	Lesion vs Outer Region 1	Benign	Fibroadenoma
0.000603055	Lesion vs Outer Region 2	Benign	Fibroadenoma
0.000896286	Lesion vs Outer Region 3	Benign	Fibroadenoma
-0.00926334	Lesion vs Outer Region 1	Benign	Benign
0.000816673	Lesion vs Outer Region 2	Benign	Benign
0.00644459	Lesion vs Outer Region 3	Benign	Benign
0.0273151	Lesion vs Outer Region 1	Benign	Fibroadenoma
0.0461349	Lesion vs Outer Region 2	Benign	Fibroadenoma
0.0531255	Lesion vs Outer Region 3	Benign	Fibroadenoma
-0.00656862	Lesion vs Outer Region 1	Benign	Benign
0.0302798	Lesion vs Outer Region 2	Benign	Benign
0.0442422	Lesion vs Outer Region 3	Benign	Benign
0.00536505	Lesion vs Outer Region 1	Cancer	Invasive
0.0241327	Lesion vs Outer Region 2	Cancer	Invasive
0.0115897	Lesion vs Outer Region 3	Cancer	Invasive
-0.000774095	Lesion vs Outer Region 1	Cancer	Invasive
0.0131868	Lesion vs Outer Region 2	Cancer	Invasive
0.0192265	Lesion vs Outer Region 3	Cancer	Invasive
0.011245	Lesion vs Outer Region 1	Cancer	Invasive
0.0262035	Lesion vs Outer Region 2	Cancer	Invasive
0.0323666	Lesion vs Outer Region 3	Cancer	Invasive
-0.00783049	Lesion vs Outer Region 1	Benign	Benign
-0.00105165	Lesion vs Outer Region 2	Benign	Benign
0.00288644	Lesion vs Outer Region 3	Benign	Benign
0.0172448	Lesion vs Outer Region 1	Benign	Benign
0.0487764	Lesion vs Outer Region 2	Benign	Benign
0.0565258	Lesion vs Outer Region 3	Benign	Benign
-0.000575088	Lesion vs Outer Region 1	Benign	Benign
0.0022435	Lesion vs Outer Region 2	Benign	Benign
-0.00369414	Lesion vs Outer Region 3	Benign	Benign
-0.00690042	Lesion vs Outer Region 1	Benign	Benign
-0.00826087	Lesion vs Outer Region 2	Benign	Benign
0.0028741	Lesion vs Outer Region 3	Benign	Benign
-0.00237796	Lesion vs Outer Region 1	Benign	Fibroadenoma
0.0218107	Lesion vs Outer Region 2	Benign	Fibroadenoma
0.0332151	Lesion vs Outer Region 3	Benign	Fibroadenoma
-0.0156366	Lesion vs Outer Region 1	Benign	Benign
-0.0143399	Lesion vs Outer Region 2	Benign	Benign
-0.0132058	Lesion vs Outer Region 3	Benign	Benign
0.0170471	Lesion vs Outer Region 1	Benign	Fibroadenoma
0.0254587	Lesion vs Outer Region 2	Benign	Fibroadenoma
0.0313159	Lesion vs Outer Region 3	Benign	Fibroadenoma
-0.0200859	Lesion vs Outer Region 1	Benign	Benign
-0.00965458	Lesion vs Outer Region 2	Benign	Benign
0.013469	Lesion vs Outer Region 3	Benign	Benign
0.0213753	Lesion vs Outer Region 1	Cancer	Invasive
0.0429865	Lesion vs Outer Region 2	Cancer	Invasive
0.0440006	Lesion vs Outer Region 3	Cancer	Invasive
0.0204487	Lesion vs Outer Region 1	Cancer	Invasive
0.0489471	Lesion vs Outer Region 2	Cancer	Invasive
0.0561837	Lesion vs Outer Region 3	Cancer	Invasive
0.00878858	Lesion vs Outer Region 1	Benign	Benign
0.0227267	Lesion vs Outer Region 2	Benign	Benign
0.0260986	Lesion vs Outer Region 3	Benign	Benign
0.0218215	Lesion vs Outer Region 1	Benign	Fibroadenoma
0.0499783	Lesion vs Outer Region 2	Benign	Fibroadenoma
0.0561955	Lesion vs Outer Region 3	Benign	Fibroadenoma
-0.025708	Lesion vs Outer Region 1	Benign	Benign
-0.0514286	Lesion vs Outer Region 2	Benign	Benign
-0.0439942	Lesion vs Outer Region 3	Benign	Benign
0.0236912	Lesion vs Outer Region 1	Benign	Benign
0.0401257	Lesion vs Outer Region 2	Benign	Benign
0.0458546	Lesion vs Outer Region 3	Benign	Benign
-0.0151481	Lesion vs Outer Region 1	Benign	Benign
-0.0193269	Lesion vs Outer Region 2	Benign	Benign
-0.0200196	Lesion vs Outer Region 3	Benign	Benign
0.0430702	Lesion vs Outer Region 1	Benign	Benign
0.0834535	Lesion vs Outer Region 2	Benign	Benign
0.0977726	Lesion vs Outer Region 3	Benign	Benign
0.00133345	Lesion vs Outer Region 1	Cancer	Invasive
-0.0141019	Lesion vs Outer Region 2	Cancer	Invasive
-0.0449877	Lesion vs Outer Region 3	Cancer	Invasive
-0.0328585	Lesion vs Outer Region 1	Benign	Fibroadenoma
-0.0490374	Lesion vs Outer Region 2	Benign	Fibroadenoma
-0.0454248	Lesion vs Outer Region 3	Benign	Fibroadenoma
0.00344041	Lesion vs Outer Region 1	Benign	Benign
0.0264935	Lesion vs Outer Region 2	Benign	Benign
0.0304831	Lesion vs Outer Region 3	Benign	Benign
0.011875	Lesion vs Outer Region 1	Benign	Benign
0.0358233	Lesion vs Outer Region 2	Benign	Benign
0.0375282	Lesion vs Outer Region 3	Benign	Benign
0.0182937	Lesion vs Outer Region 1	Benign	Fibroadenoma
0.0577059	Lesion vs Outer Region 2	Benign	Fibroadenoma
0.0696189	Lesion vs Outer Region 3	Benign	Fibroadenoma
-0.00512707	Lesion vs Outer Region 1	Benign	Fibroadenoma
0.0129305	Lesion vs Outer Region 2	Benign	Fibroadenoma
0.0355999	Lesion vs Outer Region 3	Benign	Fibroadenoma
0.00122492	Lesion vs Outer Region 1	Benign	Benign
0.0203948	Lesion vs Outer Region 2	Benign	Benign
0.033012	Lesion vs Outer Region 3	Benign	Benign
0.00134368	Lesion vs Outer Region 1	Cancer	DCIS
0.0361679	Lesion vs Outer Region 2	Cancer	DCIS
0.0297424	Lesion vs Outer Region 3	Cancer	DCIS
0.00309199	Lesion vs Outer Region 1	Benign	Fibroadenoma
0.0316695	Lesion vs Outer Region 2	Benign	Fibroadenoma
0.0540102	Lesion vs Outer Region 3	Benign	Fibroadenoma
-0.000471701	Lesion vs Outer Region 1	Cancer	DCIS
0.0169071	Lesion vs Outer Region 2	Cancer	DCIS
0.0216199	Lesion vs Outer Region 3	Cancer	DCIS
-0.00838844	Lesion vs Outer Region 1	Benign	Benign
-0.00138434	Lesion vs Outer Region 2	Benign	Benign
0.0069556	Lesion vs Outer Region 3	Benign	Benign
0.00774236	Lesion vs Outer Region 1	Benign	Benign
0.0227394	Lesion vs Outer Region 2	Benign	Benign
0.033526	Lesion vs Outer Region 3	Benign	Benign
-0.0254808	Lesion vs Outer Region 1	Benign	Benign
-0.0106906	Lesion vs Outer Region 2	Benign	Benign
0.0344417	Lesion vs Outer Region 3	Benign	Benign
-0.0122644	Lesion vs Outer Region 1	Cancer	DCIS
0.00331028	Lesion vs Outer Region 2	Cancer	DCIS
0.0040114	Lesion vs Outer Region 3	Cancer	DCIS
-1.61304e-05	Lesion vs Outer Region 1	Benign	Benign
0.0220651	Lesion vs Outer Region 2	Benign	Benign
0.0292451	Lesion vs Outer Region 3	Benign	Benign
-0.00340713	Lesion vs Outer Region 1	Benign	Benign
0.0255514	Lesion vs Outer Region 2	Benign	Benign
0.0364151	Lesion vs Outer Region 3	Benign	Benign
0.0151028	Lesion vs Outer Region 1	Benign	Benign
0.0475683	Lesion vs Outer Region 2	Benign	Benign
0.0536919	Lesion vs Outer Region 3	Benign	Benign
0.00965479	Lesion vs Outer Region 1	Benign	Benign
0.0314022	Lesion vs Outer Region 2	Benign	Benign
0.0373647	Lesion vs Outer Region 3	Benign	Benign
-0.00810435	Lesion vs Outer Region 1	Benign	Benign
0.0058704	Lesion vs Outer Region 2	Benign	Benign
0.028066	Lesion vs Outer Region 3	Benign	Benign
0.00601864	Lesion vs Outer Region 1	Benign	Benign
0.0240916	Lesion vs Outer Region 2	Benign	Benign
0.0365629	Lesion vs Outer Region 3	Benign	Benign
0.022184	Lesion vs Outer Region 1	Benign	Benign
0.0475239	Lesion vs Outer Region 2	Benign	Benign
0.0575947	Lesion vs Outer Region 3	Benign	Benign
0.00722455	Lesion vs Outer Region 1	Benign	Benign
0.0100984	Lesion vs Outer Region 2	Benign	Benign
0.0119498	Lesion vs Outer Region 3	Benign	Benign
-0.00523047	Lesion vs Outer Region 1	Benign	Benign
-0.00999304	Lesion vs Outer Region 2	Benign	Benign
0.00634371	Lesion vs Outer Region 3	Benign	Benign
0.0370974	Lesion vs Outer Region 1	Benign	Benign
0.072778	Lesion vs Outer Region 2	Benign	Benign
0.0680282	Lesion vs Outer Region 3	Benign	Benign
0.0151607	Lesion vs Outer Region 1	Cancer	Invasive
0.0127829	Lesion vs Outer Region 2	Cancer	Invasive
0.0190727	Lesion vs Outer Region 3	Cancer	Invasive
0.00983886	Lesion vs Outer Region 1	Benign	Fibroadenoma
0.0348189	Lesion vs Outer Region 2	Benign	Fibroadenoma
0.0374805	Lesion vs Outer Region 3	Benign	Fibroadenoma
-0.015197	Lesion vs Outer Region 1	Cancer	DCIS
0.00754335	Lesion vs Outer Region 2	Cancer	DCIS
0.0344624	Lesion vs Outer Region 3	Cancer	DCIS
0.00872663	Lesion vs Outer Region 1	Benign	Benign
0.0323443	Lesion vs Outer Region 2	Benign	Benign
0.035362	Lesion vs Outer Region 3	Benign	Benign
0.0182206	Lesion vs Outer Region 1	Benign	Benign
0.0351424	Lesion vs Outer Region 2	Benign	Benign
0.0251034	Lesion vs Outer Region 3	Benign	Benign
0.00043429	Lesion vs Outer Region 1	Cancer	DCIS
0.0382274	Lesion vs Outer Region 2	Cancer	DCIS
0.0494876	Lesion vs Outer Region 3	Cancer	DCIS
0.00672391	Lesion vs Outer Region 1	Benign	Benign
0.0117975	Lesion vs Outer Region 2	Benign	Benign
0.0132696	Lesion vs Outer Region 3	Benign	Benign
0.034054	Lesion vs Outer Region 1	Benign	Benign
0.0664322	Lesion vs Outer Region 2	Benign	Benign
0.0475047	Lesion vs Outer Region 3	Benign	Benign
-0.0218995	Lesion vs Outer Region 1	Benign	Benign
-0.0169012	Lesion vs Outer Region 2	Benign	Benign
-0.0238947	Lesion vs Outer Region 3	Benign	Benign
0.0082568	Lesion vs Outer Region 1	Cancer	DCIS
0.0227289	Lesion vs Outer Region 2	Cancer	DCIS
0.0360012	Lesion vs Outer Region 3	Cancer	DCIS
0.0132708	Lesion vs Outer Region 1	Cancer	DCIS
0.0373872	Lesion vs Outer Region 2	Cancer	DCIS
0.0458945	Lesion vs Outer Region 3	Cancer	DCIS
0.035647	Lesion vs Outer Region 1	Benign	Benign
0.0687641	Lesion vs Outer Region 2	Benign	Benign
0.0751737	Lesion vs Outer Region 3	Benign	Benign
0.0016219	Lesion vs Outer Region 1	Benign	Benign
0.0227888	Lesion vs Outer Region 2	Benign	Benign
0.0224825	Lesion vs Outer Region 3	Benign	Benign
0.0097753	Lesion vs Outer Region 1	Benign	Fibroadenoma
0.0223534	Lesion vs Outer Region 2	Benign	Fibroadenoma
-0.00731952	Lesion vs Outer Region 3	Benign	Fibroadenoma
-0.0353618	Lesion vs Outer Region 1	Benign	Fibroadenoma
-0.0519716	Lesion vs Outer Region 2	Benign	Fibroadenoma
-0.0611415	Lesion vs Outer Region 3	Benign	Fibroadenoma
0.0329467	Lesion vs Outer Region 1	Cancer	Invasive
0.0628262	Lesion vs Outer Region 2	Cancer	Invasive
0.0678673	Lesion vs Outer Region 3	Cancer	Invasive
0.0099663	Lesion vs Outer Region 1	Cancer	Invasive
0.024162	Lesion vs Outer Region 2	Cancer	Invasive
0.0358999	Lesion vs Outer Region 3	Cancer	Invasive
-0.0255748	Lesion vs Outer Region 1	Benign	Benign
-0.0258008	Lesion vs Outer Region 2	Benign	Benign
-0.0196362	Lesion vs Outer Region 3	Benign	Benign
0.0150424	Lesion vs Outer Region 1	Cancer	DCIS
0.0341559	Lesion vs Outer Region 2	Cancer	DCIS
0.03798	Lesion vs Outer Region 3	Cancer	DCIS
0.0188841	Lesion vs Outer Region 1	Benign	Fibroadenoma
0.0404334	Lesion vs Outer Region 2	Benign	Fibroadenoma
0.0482703	Lesion vs Outer Region 3	Benign	Fibroadenoma
0.0435481	Lesion vs Outer Region 1	Benign	Benign
0.0764468	Lesion vs Outer Region 2	Benign	Benign
0.0787783	Lesion vs Outer Region 3	Benign	Benign
0.0315365	Lesion vs Outer Region 1	Benign	Benign
0.0618101	Lesion vs Outer Region 2	Benign	Benign
0.0617768	Lesion vs Outer Region 3	Benign	Benign
0.00461591	Lesion vs Outer Region 1	Benign	Benign
0.0252532	Lesion vs Outer Region 2	Benign	Benign
0.035392	Lesion vs Outer Region 3	Benign	Benign
-0.00143645	Lesion vs Outer Region 1	Benign	Fibroadenoma
0.00512764	Lesion vs Outer Region 2	Benign	Fibroadenoma
0.0088528	Lesion vs Outer Region 3	Benign	Fibroadenoma
-0.00341152	Lesion vs Outer Region 1	Benign	Benign
0.0092516	Lesion vs Outer Region 2	Benign	Benign
0.00909809	Lesion vs Outer Region 3	Benign	Benign
0.0113071	Lesion vs Outer Region 1	Benign	Benign
0.0206132	Lesion vs Outer Region 2	Benign	Benign
0.0302556	Lesion vs Outer Region 3	Benign	Benign
0.0076832	Lesion vs Outer Region 1	Benign	Benign
0.00715831	Lesion vs Outer Region 2	Benign	Benign
0.00814349	Lesion vs Outer Region 3	Benign	Benign
0.000425492	Lesion vs Outer Region 1	Cancer	Invasive
0.0223445	Lesion vs Outer Region 2	Cancer	Invasive
0.0440734	Lesion vs Outer Region 3	Cancer	Invasive
0.0217141	Lesion vs Outer Region 1	Benign	Benign
0.0398766	Lesion vs Outer Region 2	Benign	Benign
0.0428483	Lesion vs Outer Region 3	Benign	Benign
-0.00156917	Lesion vs Outer Region 1	Benign	Benign
0.0112073	Lesion vs Outer Region 2	Benign	Benign
0.0177848	Lesion vs Outer Region 3	Benign	Benign
-0.0140958	Lesion vs Outer Region 1	Benign	Benign
-0.01447	Lesion vs Outer Region 2	Benign	Benign
0.00442239	Lesion vs Outer Region 3	Benign	Benign
0.0339183	Lesion vs Outer Region 1	Cancer	DCIS
0.0471794	Lesion vs Outer Region 2	Cancer	DCIS
0.0544766	Lesion vs Outer Region 3	Cancer	DCIS
0.0129336	Lesion vs Outer Region 1	Benign	Benign
0.025914	Lesion vs Outer Region 2	Benign	Benign
0.0272151	Lesion vs Outer Region 3	Benign	Benign
0.0299052	Lesion vs Outer Region 1	Benign	Benign
0.0665354	Lesion vs Outer Region 2	Benign	Benign
0.089223	Lesion vs Outer Region 3	Benign	Benign
0.0228987	Lesion vs Outer Region 1	Benign	Benign
0.0478307	Lesion vs Outer Region 2	Benign	Benign
0.0540782	Lesion vs Outer Region 3	Benign	Benign
-0.00941764	Lesion vs Outer Region 1	Benign	Fibroadenoma
-0.0107403	Lesion vs Outer Region 2	Benign	Fibroadenoma
-0.0313251	Lesion vs Outer Region 3	Benign	Fibroadenoma
0.0226691	Lesion vs Outer Region 1	Benign	Fibroadenoma
0.0374439	Lesion vs Outer Region 2	Benign	Fibroadenoma
0.0435419	Lesion vs Outer Region 3	Benign	Fibroadenoma
0.021828	Lesion vs Outer Region 1	Cancer	DCIS
0.0559202	Lesion vs Outer Region 2	Cancer	DCIS
0.0709589	Lesion vs Outer Region 3	Cancer	DCIS
0.00737514	Lesion vs Outer Region 1	Cancer	DCIS
0.0221926	Lesion vs Outer Region 2	Cancer	DCIS
0.0252285	Lesion vs Outer Region 3	Cancer	DCIS
-0.0166785	Lesion vs Outer Region 1	Cancer	Invasive
-0.0287891	Lesion vs Outer Region 2	Cancer	Invasive
-0.0252836	Lesion vs Outer Region 3	Cancer	Invasive
-0.0124782	Lesion vs Outer Region 1	Benign	Benign
-0.0236999	Lesion vs Outer Region 2	Benign	Benign
-0.0118079	Lesion vs Outer Region 3	Benign	Benign
-0.0167527	Lesion vs Outer Region 1	Benign	Benign
-0.0155058	Lesion vs Outer Region 2	Benign	Benign
-0.0158663	Lesion vs Outer Region 3	Benign	Benign
-0.0390345	Lesion vs Outer Region 1	Cancer	Invasive
-0.054231	Lesion vs Outer Region 2	Cancer	Invasive
-0.0483354	Lesion vs Outer Region 3	Cancer	Invasive
-0.0103592	Lesion vs Outer Region 1	Cancer	Invasive
0.000854264	Lesion vs Outer Region 2	Cancer	Invasive
0.00433117	Lesion vs Outer Region 3	Cancer	Invasive
0.0254175	Lesion vs Outer Region 1	Benign	Benign
0.0349226	Lesion vs Outer Region 2	Benign	Benign
0.0157816	Lesion vs Outer Region 3	Benign	Benign
-0.000330505	Lesion vs Outer Region 1	Benign	Fibroadenoma
0.0152959	Lesion vs Outer Region 2	Benign	Fibroadenoma
0.0213638	Lesion vs Outer Region 3	Benign	Fibroadenoma
0.0514621	Lesion vs Outer Region 1	Cancer	Invasive
0.0597191	Lesion vs Outer Region 2	Cancer	Invasive
0.0584794	Lesion vs Outer Region 3	Cancer	Invasive
0.0174068	Lesion vs Outer Region 1	Benign	Benign
0.0342335	Lesion vs Outer Region 2	Benign	Benign
0.0372229	Lesion vs Outer Region 3	Benign	Benign
-0.00714335	Lesion vs Outer Region 1	Benign	Benign
0.0163061	Lesion vs Outer Region 2	Benign	Benign
0.0281422	Lesion vs Outer Region 3	Benign	Benign
-0.00795433	Lesion vs Outer Region 1	Benign	Benign
0.00555983	Lesion vs Outer Region 2	Benign	Benign
0.0136357	Lesion vs Outer Region 3	Benign	Benign
0.0173726	Lesion vs Outer Region 1	Benign	Benign
0.0394054	Lesion vs Outer Region 2	Benign	Benign
0.0547988	Lesion vs Outer Region 3	Benign	Benign
0.000504643	Lesion vs Outer Region 1	Cancer	DCIS
0.0287049	Lesion vs Outer Region 2	Cancer	DCIS
0.0541651	Lesion vs Outer Region 3	Cancer	DCIS
0.00111765	Lesion vs Outer Region 1	Benign	Benign
0.00351869	Lesion vs Outer Region 2	Benign	Benign
0.00855575	Lesion vs Outer Region 3	Benign	Benign
0.00757209	Lesion vs Outer Region 1	Benign	Benign
0.0307973	Lesion vs Outer Region 2	Benign	Benign
0.034118	Lesion vs Outer Region 3	Benign	Benign
-0.00950689	Lesion vs Outer Region 1	Cancer	Invasive
0.00284901	Lesion vs Outer Region 2	Cancer	Invasive
0.0349265	Lesion vs Outer Region 3	Cancer	Invasive
0.0102053	Lesion vs Outer Region 1	Benign	Benign
0.00833893	Lesion vs Outer Region 2	Benign	Benign
0.0131516	Lesion vs Outer Region 3	Benign	Benign
0.0168407	Lesion vs Outer Region 1	Benign	Benign
0.0157351	Lesion vs Outer Region 2	Benign	Benign
0.0213051	Lesion vs Outer Region 3	Benign	Benign
-0.00838359	Lesion vs Outer Region 1	Benign	Fibroadenoma
-0.0265451	Lesion vs Outer Region 2	Benign	Fibroadenoma
-0.0268998	Lesion vs Outer Region 3	Benign	Fibroadenoma
0.0303637	Lesion vs Outer Region 1	Benign	Fibroadenoma
0.0307785	Lesion vs Outer Region 2	Benign	Fibroadenoma
0.0306559	Lesion vs Outer Region 3	Benign	Fibroadenoma
0.00286509	Lesion vs Outer Region 1	Benign	Benign
-0.00669706	Lesion vs Outer Region 2	Benign	Benign
-0.00603282	Lesion vs Outer Region 3	Benign	Benign
-0.000423456	Lesion vs Outer Region 1	Benign	Benign
0.0088566	Lesion vs Outer Region 2	Benign	Benign
0.0158566	Lesion vs Outer Region 3	Benign	Benign
-0.00680323	Lesion vs Outer Region 1	Benign	Fibroadenoma
-0.0295613	Lesion vs Outer Region 2	Benign	Fibroadenoma
-0.014622	Lesion vs Outer Region 3	Benign	Fibroadenoma
-0.0248049	Lesion vs Outer Region 1	Benign	Benign
0.000827409	Lesion vs Outer Region 2	Benign	Benign
0.0138008	Lesion vs Outer Region 3	Benign	Benign
0.0072924	Lesion vs Outer Region 1	Cancer	Invasive
0.0439943	Lesion vs Outer Region 2	Cancer	Invasive
0.0676731	Lesion vs Outer Region 3	Cancer	Invasive
0.00641177	Lesion vs Outer Region 1	Benign	Benign
0.0283256	Lesion vs Outer Region 2	Benign	Benign
0.041221	Lesion vs Outer Region 3	Benign	Benign
0.0023572	Lesion vs Outer Region 1	Benign	Benign
0.0122293	Lesion vs Outer Region 2	Benign	Benign
0.0111334	Lesion vs Outer Region 3	Benign	Benign
0.00415718	Lesion vs Outer Region 1	Benign	Benign
0.0195867	Lesion vs Outer Region 2	Benign	Benign
0.0354213	Lesion vs Outer Region 3	Benign	Benign
0.00947827	Lesion vs Outer Region 1	Benign	Benign
0.0335086	Lesion vs Outer Region 2	Benign	Benign
0.032701	Lesion vs Outer Region 3	Benign	Benign
0.0309549	Lesion vs Outer Region 1	Cancer	Invasive
0.0349355	Lesion vs Outer Region 2	Cancer	Invasive
0.0361075	Lesion vs Outer Region 3	Cancer	Invasive
0.0195767	Lesion vs Outer Region 1	Benign	Benign
0.0442902	Lesion vs Outer Region 2	Benign	Benign
0.0439133	Lesion vs Outer Region 3	Benign	Benign
0.0086181	Lesion vs Outer Region 1	Cancer	DCIS
0.0253847	Lesion vs Outer Region 2	Cancer	DCIS
0.0240473	Lesion vs Outer Region 3	Cancer	DCIS
-0.0319916	Lesion vs Outer Region 1	Benign	Benign
-0.0500658	Lesion vs Outer Region 2	Benign	Benign
-0.0526095	Lesion vs Outer Region 3	Benign	Benign
0.0208875	Lesion vs Outer Region 1	Benign	Benign
0.0433159	Lesion vs Outer Region 2	Benign	Benign
0.0473262	Lesion vs Outer Region 3	Benign	Benign
0.0145523	Lesion vs Outer Region 1	Cancer	Invasive
0.0278534	Lesion vs Outer Region 2	Cancer	Invasive
0.0398784	Lesion vs Outer Region 3	Cancer	Invasive
0.00382586	Lesion vs Outer Region 1	Benign	Benign
0.020822	Lesion vs Outer Region 2	Benign	Benign
0.0233035	Lesion vs Outer Region 3	Benign	Benign
-0.0365878	Lesion vs Outer Region 1	Benign	Benign
-0.0579872	Lesion vs Outer Region 2	Benign	Benign
-0.0424441	Lesion vs Outer Region 3	Benign	Benign
0.0170699	Lesion vs Outer Region 1	Cancer	Invasive
0.0391268	Lesion vs Outer Region 2	Cancer	Invasive
0.0570478	Lesion vs Outer Region 3	Cancer	Invasive
0.0160787	Lesion vs Outer Region 1	Cancer	Invasive
0.0370018	Lesion vs Outer Region 2	Cancer	Invasive
0.0388774	Lesion vs Outer Region 3	Cancer	Invasive
0.0418471	Lesion vs Outer Region 1	Cancer	Invasive
0.0923086	Lesion vs Outer Region 2	Cancer	Invasive
0.120315	Lesion vs Outer Region 3	Cancer	Invasive
0.0302663	Lesion vs Outer Region 1	Benign	Benign
0.0507205	Lesion vs Outer Region 2	Benign	Benign
0.0536982	Lesion vs Outer Region 3	Benign	Benign
0.0139867	Lesion vs Outer Region 1	Benign	Benign
0.0559773	Lesion vs Outer Region 2	Benign	Benign
0.0606283	Lesion vs Outer Region 3	Benign	Benign
0.00617419	Lesion vs Outer Region 1	Cancer	DCIS
0.0395994	Lesion vs Outer Region 2	Cancer	DCIS
0.053662	Lesion vs Outer Region 3	Cancer	DCIS
0.0179821	Lesion vs Outer Region 1	Benign	Benign
0.0304215	Lesion vs Outer Region 2	Benign	Benign
0.0191057	Lesion vs Outer Region 3	Benign	Benign
0.0123068	Lesion vs Outer Region 1	Cancer	Invasive
0.0378565	Lesion vs Outer Region 2	Cancer	Invasive
0.0566777	Lesion vs Outer Region 3	Cancer	Invasive
-0.0262193	Lesion vs Outer Region 1	Benign	Benign
-0.0465016	Lesion vs Outer Region 2	Benign	Benign
-0.0443567	Lesion vs Outer Region 3	Benign	Benign
0.0119271	Lesion vs Outer Region 1	Benign	Benign
0.0349584	Lesion vs Outer Region 2	Benign	Benign
0.0378808	Lesion vs Outer Region 3	Benign	Benign
-0.00791623	Lesion vs Outer Region 1	Cancer	DCIS
0.0121831	Lesion vs Outer Region 2	Cancer	DCIS
0.020159	Lesion vs Outer Region 3	Cancer	DCIS
0.00911206	Lesion vs Outer Region 1	Benign	Benign
0.0205698	Lesion vs Outer Region 2	Benign	Benign
0.0235465	Lesion vs Outer Region 3	Benign	Benign
-0.00331898	Lesion vs Outer Region 1	Benign	Benign
-0.00673369	Lesion vs Outer Region 2	Benign	Benign
-0.0093734	Lesion vs Outer Region 3	Benign	Benign
0.0233015	Lesion vs Outer Region 1	Benign	Fibroadenoma
0.0338199	Lesion vs Outer Region 2	Benign	Fibroadenoma
0.0512036	Lesion vs Outer Region 3	Benign	Fibroadenoma
-0.00721211	Lesion vs Outer Region 1	Cancer	DCIS
0.0100717	Lesion vs Outer Region 2	Cancer	DCIS
0.0295205	Lesion vs Outer Region 3	Cancer	DCIS
0.038372	Lesion vs Outer Region 1	Benign	Benign
0.0572536	Lesion vs Outer Region 2	Benign	Benign
0.0763196	Lesion vs Outer Region 3	Benign	Benign
-0.026279	Lesion vs Outer Region 1	Benign	Benign
-0.0273336	Lesion vs Outer Region 2	Benign	Benign
0.0110329	Lesion vs Outer Region 3	Benign	Benign
0.00134515	Lesion vs Outer Region 1	Benign	Benign
0.0257363	Lesion vs Outer Region 2	Benign	Benign
0.0323309	Lesion vs Outer Region 3	Benign	Benign
-0.0465284	Lesion vs Outer Region 1	Benign	Benign
-0.041432	Lesion vs Outer Region 2	Benign	Benign
0.0432602	Lesion vs Outer Region 3	Benign	Benign
-0.00508849	Lesion vs Outer Region 1	Benign	Benign
0.0116063	Lesion vs Outer Region 2	Benign	Benign
0.063286	Lesion vs Outer Region 3	Benign	Benign
-0.00207969	Lesion vs Outer Region 1	Benign	Benign
0.00251811	Lesion vs Outer Region 2	Benign	Benign
-0.00154836	Lesion vs Outer Region 3	Benign	Benign
-0.0116422	Lesion vs Outer Region 1	Benign	Benign
-0.00391492	Lesion vs Outer Region 2	Benign	Benign
-0.00300735	Lesion vs Outer Region 3	Benign	Benign
0.0569569	Lesion vs Outer Region 1	Benign	Benign
0.086892	Lesion vs Outer Region 2	Benign	Benign
0.112056	Lesion vs Outer Region 3	Benign	Benign
0.00127996	Lesion vs Outer Region 1	Benign	Benign
0.0180366	Lesion vs Outer Region 2	Benign	Benign
0.015314	Lesion vs Outer Region 3	Benign	Benign
0.0279478	Lesion vs Outer Region 1	Benign	Benign
0.0763203	Lesion vs Outer Region 2	Benign	Benign
0.0768783	Lesion vs Outer Region 3	Benign	Benign
-0.0666932	Lesion vs Outer Region 1	Benign	Benign
-0.0979221	Lesion vs Outer Region 2	Benign	Benign
-0.0779284	Lesion vs Outer Region 3	Benign	Benign
0.00146886	Lesion vs Outer Region 1	Benign	Benign
0.0183788	Lesion vs Outer Region 2	Benign	Benign
0.0121788	Lesion vs Outer Region 3	Benign	Benign
0.0112786	Lesion vs Outer Region 1	Benign	Benign
0.033961	Lesion vs Outer Region 2	Benign	Benign
0.0486996	Lesion vs Outer Region 3	Benign	Benign
0.01565	Lesion vs Outer Region 1	Benign	Benign
0.0359029	Lesion vs Outer Region 2	Benign	Benign
0.0413224	Lesion vs Outer Region 3	Benign	Benign
0.00407847	Lesion vs Outer Region 1	Benign	Benign
0.0297948	Lesion vs Outer Region 2	Benign	Benign
0.037378	Lesion vs Outer Region 3	Benign	Benign
0.0327129	Lesion vs Outer Region 1	Benign	Benign
0.0592383	Lesion vs Outer Region 2	Benign	Benign
0.0639815	Lesion vs Outer Region 3	Benign	Benign
-0.0681353	Lesion vs Outer Region 1	Benign	Benign
-0.094101	Lesion vs Outer Region 2	Benign	Benign
-0.0830078	Lesion vs Outer Region 3	Benign	Benign
0.00210429	Lesion vs Outer Region 1	Benign	Benign
0.0228454	Lesion vs Outer Region 2	Benign	Benign
0.0263371	Lesion vs Outer Region 3	Benign	Benign
0.0203442	Lesion vs Outer Region 1	Cancer	Invasive
0.0450532	Lesion vs Outer Region 2	Cancer	Invasive
0.058664	Lesion vs Outer Region 3	Cancer	Invasive
-0.0200133	Lesion vs Outer Region 1	Benign	Benign
-0.0180072	Lesion vs Outer Region 2	Benign	Benign
-0.00851926	Lesion vs Outer Region 3	Benign	Benign
-0.00842966	Lesion vs Outer Region 1	Benign	Fibroadenoma
0.00353006	Lesion vs Outer Region 2	Benign	Fibroadenoma
0.0126542	Lesion vs Outer Region 3	Benign	Fibroadenoma
0.044985	Lesion vs Outer Region 1	Benign	Fibroadenoma
0.0877712	Lesion vs Outer Region 2	Benign	Fibroadenoma
0.0915086	Lesion vs Outer Region 3	Benign	Fibroadenoma
0.0426504	Lesion vs Outer Region 1	Cancer	Invasive
0.0766911	Lesion vs Outer Region 2	Cancer	Invasive
0.0824927	Lesion vs Outer Region 3	Cancer	Invasive
0.0131413	Lesion vs Outer Region 1	Benign	Benign
0.0294477	Lesion vs Outer Region 2	Benign	Benign
0.039273	Lesion vs Outer Region 3	Benign	Benign
0.0237379	Lesion vs Outer Region 1	Benign	Benign
0.0364016	Lesion vs Outer Region 2	Benign	Benign
0.0490787	Lesion vs Outer Region 3	Benign	Benign
0.00947177	Lesion vs Outer Region 1	Benign	Fibroadenoma
0.0273436	Lesion vs Outer Region 2	Benign	Fibroadenoma
0.0175209	Lesion vs Outer Region 3	Benign	Fibroadenoma
-0.0060811	Lesion vs Outer Region 1	Benign	Benign
0.0229904	Lesion vs Outer Region 2	Benign	Benign
0.0390809	Lesion vs Outer Region 3	Benign	Benign
0.0454071	Lesion vs Outer Region 1	Cancer	Invasive
0.0698738	Lesion vs Outer Region 2	Cancer	Invasive
0.0798031	Lesion vs Outer Region 3	Cancer	Invasive
0.00230722	Lesion vs Outer Region 1	Benign	Benign
0.0111107	Lesion vs Outer Region 2	Benign	Benign
0.00234033	Lesion vs Outer Region 3	Benign	Benign
0.0745616	Lesion vs Outer Region 1	Cancer	Invasive
0.0831843	Lesion vs Outer Region 2	Cancer	Invasive
0.0973561	Lesion vs Outer Region 3	Cancer	Invasive
0.0343302	Lesion vs Outer Region 1	Cancer	DCIS
0.0699443	Lesion vs Outer Region 2	Cancer	DCIS
0.0775138	Lesion vs Outer Region 3	Cancer	DCIS
-0.00465722	Lesion vs Outer Region 1	Benign	Fibroadenoma
-0.00997336	Lesion vs Outer Region 2	Benign	Fibroadenoma
-0.0251057	Lesion vs Outer Region 3	Benign	Fibroadenoma
0.00855751	Lesion vs Outer Region 1	Benign	Benign
0.0206238	Lesion vs Outer Region 2	Benign	Benign
0.0200373	Lesion vs Outer Region 3	Benign	Benign
0.0168306	Lesion vs Outer Region 1	Benign	Benign
0.0384545	Lesion vs Outer Region 2	Benign	Benign
0.0420063	Lesion vs Outer Region 3	Benign	Benign
0.0145434	Lesion vs Outer Region 1	Benign	Benign
0.0370588	Lesion vs Outer Region 2	Benign	Benign
0.0414278	Lesion vs Outer Region 3	Benign	Benign
0.00493144	Lesion vs Outer Region 1	Benign	Benign
0.0313781	Lesion vs Outer Region 2	Benign	Benign
0.0417868	Lesion vs Outer Region 3	Benign	Benign
-0.0143251	Lesion vs Outer Region 1	Benign	Benign
-0.0144469	Lesion vs Outer Region 2	Benign	Benign
-0.0263601	Lesion vs Outer Region 3	Benign	Benign
0.0353642	Lesion vs Outer Region 1	Benign	Benign
0.0490813	Lesion vs Outer Region 2	Benign	Benign
0.0536418	Lesion vs Outer Region 3	Benign	Benign
-0.000137014	Lesion vs Outer Region 1	Benign	Benign
0.0129109	Lesion vs Outer Region 2	Benign	Benign
0.0121525	Lesion vs Outer Region 3	Benign	Benign
0.00504497	Lesion vs Outer Region 1	Benign	Fibroadenoma
0.00673383	Lesion vs Outer Region 2	Benign	Fibroadenoma
0.0111692	Lesion vs Outer Region 3	Benign	Fibroadenoma
-0.00891139	Lesion vs Outer Region 1	Benign	Fibroadenoma
0.0257494	Lesion vs Outer Region 2	Benign	Fibroadenoma
0.0358128	Lesion vs Outer Region 3	Benign	Fibroadenoma
0.0502267	Lesion vs Outer Region 1	Cancer	Invasive
0.0768375	Lesion vs Outer Region 2	Cancer	Invasive
0.0850009	Lesion vs Outer Region 3	Cancer	Invasive
0.0050477	Lesion vs Outer Region 1	Cancer	Invasive
0.0186589	Lesion vs Outer Region 2	Cancer	Invasive
0.0216223	Lesion vs Outer Region 3	Cancer	Invasive
-0.0091166	Lesion vs Outer Region 1	Benign	Benign
-0.017504	Lesion vs Outer Region 2	Benign	Benign
-0.0171214	Lesion vs Outer Region 3	Benign	Benign
-0.00867814	Lesion vs Outer Region 1	Benign	Benign
0.00472364	Lesion vs Outer Region 2	Benign	Benign
0.0188818	Lesion vs Outer Region 3	Benign	Benign
0.0161862	Lesion vs Outer Region 1	Benign	Benign
0.0429869	Lesion vs Outer Region 2	Benign	Benign
0.0411647	Lesion vs Outer Region 3	Benign	Benign
0.000286195	Lesion vs Outer Region 1	Benign	Benign
0.0239836	Lesion vs Outer Region 2	Benign	Benign
0.0310244	Lesion vs Outer Region 3	Benign	Benign
-0.000942134	Lesion vs Outer Region 1	Benign	Benign
0.0166511	Lesion vs Outer Region 2	Benign	Benign
0.0220054	Lesion vs Outer Region 3	Benign	Benign
-0.0141649	Lesion vs Outer Region 1	Benign	Benign
0.00461136	Lesion vs Outer Region 2	Benign	Benign
0.0258021	Lesion vs Outer Region 3	Benign	Benign
0.017179	Lesion vs Outer Region 1	Benign	Benign
0.0325588	Lesion vs Outer Region 2	Benign	Benign
0.0372731	Lesion vs Outer Region 3	Benign	Benign
-0.0200743	Lesion vs Outer Region 1	Benign	Benign
-0.0156474	Lesion vs Outer Region 2	Benign	Benign
0.00530831	Lesion vs Outer Region 3	Benign	Benign
0.0207095	Lesion vs Outer Region 1	Benign	Fibroadenoma
0.0417789	Lesion vs Outer Region 2	Benign	Fibroadenoma
0.054042	Lesion vs Outer Region 3	Benign	Fibroadenoma
-0.0246972	Lesion vs Outer Region 1	Benign	Benign
-0.0294419	Lesion vs Outer Region 2	Benign	Benign
-0.0239132	Lesion vs Outer Region 3	Benign	Benign
0.030335	Lesion vs Outer Region 1	Cancer	Invasive
0.058901	Lesion vs Outer Region 2	Cancer	Invasive
0.0730327	Lesion vs Outer Region 3	Cancer	Invasive
0.0144807	Lesion vs Outer Region 1	Benign	Benign
0.0585491	Lesion vs Outer Region 2	Benign	Benign
0.0688438	Lesion vs Outer Region 3	Benign	Benign
0.0157996	Lesion vs Outer Region 1	Benign	Fibroadenoma
-0.0119607	Lesion vs Outer Region 2	Benign	Fibroadenoma
-0.0446191	Lesion vs Outer Region 3	Benign	Fibroadenoma
-0.00709358	Lesion vs Outer Region 1	Benign	Benign
0.0105452	Lesion vs Outer Region 2	Benign	Benign
-0.00636936	Lesion vs Outer Region 3	Benign	Benign
-0.00850724	Lesion vs Outer Region 1	Cancer	DCIS
-0.000501232	Lesion vs Outer Region 2	Cancer	DCIS
0.0230232	Lesion vs Outer Region 3	Cancer	DCIS
0.00623863	Lesion vs Outer Region 1	Benign	Benign
0.0293115	Lesion vs Outer Region 2	Benign	Benign
0.0345751	Lesion vs Outer Region 3	Benign	Benign
0.00359939	Lesion vs Outer Region 1	Benign	Benign
0.0236803	Lesion vs Outer Region 2	Benign	Benign
0.0261402	Lesion vs Outer Region 3	Benign	Benign
0.0116112	Lesion vs Outer Region 1	Benign	Benign
0.028283	Lesion vs Outer Region 2	Benign	Benign
0.0279976	Lesion vs Outer Region 3	Benign	Benign
-0.0115988	Lesion vs Outer Region 1	Cancer	Invasive
0.00750653	Lesion vs Outer Region 2	Cancer	Invasive
0.0154261	Lesion vs Outer Region 3	Cancer	Invasive
0.0259922	Lesion vs Outer Region 1	Benign	Benign
0.0409229	Lesion vs Outer Region 2	Benign	Benign
0.0590643	Lesion vs Outer Region 3	Benign	Benign
0.00954308	Lesion vs Outer Region 1	Benign	Benign
0.032436	Lesion vs Outer Region 2	Benign	Benign
0.049704	Lesion vs Outer Region 3	Benign	Benign
-0.00809661	Lesion vs Outer Region 1	Benign	Benign
-0.0040571	Lesion vs Outer Region 2	Benign	Benign
-0.0100518	Lesion vs Outer Region 3	Benign	Benign
0.0347225	Lesion vs Outer Region 1	Benign	Benign
0.0286766	Lesion vs Outer Region 2	Benign	Benign
0.0187141	Lesion vs Outer Region 3	Benign	Benign
-0.0252242	Lesion vs Outer Region 1	Benign	Benign
-0.03827	Lesion vs Outer Region 2	Benign	Benign
-0.0462166	Lesion vs Outer Region 3	Benign	Benign
0.00565997	Lesion vs Outer Region 1	Benign	Benign
0.0292759	Lesion vs Outer Region 2	Benign	Benign
0.0388153	Lesion vs Outer Region 3	Benign	Benign
-0.000594543	Lesion vs Outer Region 1	Benign	Benign
0.0100199	Lesion vs Outer Region 2	Benign	Benign
0.0111692	Lesion vs Outer Region 3	Benign	Benign
0.0234779	Lesion vs Outer Region 1	Cancer	Invasive
0.0422969	Lesion vs Outer Region 2	Cancer	Invasive
0.0458941	Lesion vs Outer Region 3	Cancer	Invasive
-0.00449615	Lesion vs Outer Region 1	Benign	Benign
0.00150906	Lesion vs Outer Region 2	Benign	Benign
0.00888813	Lesion vs Outer Region 3	Benign	Benign
-0.00923149	Lesion vs Outer Region 1	Benign	Benign
-0.00834904	Lesion vs Outer Region 2	Benign	Benign
-0.00428305	Lesion vs Outer Region 3	Benign	Benign
-0.010705	Lesion vs Outer Region 1	Benign	Fibroadenoma
0.00357848	Lesion vs Outer Region 2	Benign	Fibroadenoma
0.0132295	Lesion vs Outer Region 3	Benign	Fibroadenoma
0.0348075	Lesion vs Outer Region 1	Benign	Fibroadenoma
0.0526435	Lesion vs Outer Region 2	Benign	Fibroadenoma
0.0679375	Lesion vs Outer Region 3	Benign	Fibroadenoma
-0.0143432	Lesion vs Outer Region 1	Cancer	Invasive
-0.0225572	Lesion vs Outer Region 2	Cancer	Invasive
0.0276794	Lesion vs Outer Region 3	Cancer	Invasive
0.00111775	Lesion vs Outer Region 1	Benign	Benign
0.0260776	Lesion vs Outer Region 2	Benign	Benign
0.0337122	Lesion vs Outer Region 3	Benign	Benign
0.0420107	Lesion vs Outer Region 1	Benign	Fibroadenoma
0.0711579	Lesion vs Outer Region 2	Benign	Fibroadenoma
0.135549	Lesion vs Outer Region 3	Benign	Fibroadenoma
-0.0412861	Lesion vs Outer Region 1	Benign	Benign
-0.0472367	Lesion vs Outer Region 2	Benign	Benign
-0.0403361	Lesion vs Outer Region 3	Benign	Benign
-0.00415546	Lesion vs Outer Region 1	Benign	Benign
0.0114106	Lesion vs Outer Region 2	Benign	Benign
0.024567	Lesion vs Outer Region 3	Benign	Benign
0.022559	Lesion vs Outer Region 1	Benign	Fibroadenoma
0.0742903	Lesion vs Outer Region 2	Benign	Fibroadenoma
0.0985895	Lesion vs Outer Region 3	Benign	Fibroadenoma
-0.0300563	Lesion vs Outer Region 1	Benign	Benign
-0.0392717	Lesion vs Outer Region 2	Benign	Benign
-0.0205648	Lesion vs Outer Region 3	Benign	Benign
-0.000484931	Lesion vs Outer Region 1	Cancer	DCIS
0.0209354	Lesion vs Outer Region 2	Cancer	DCIS
0.023878	Lesion vs Outer Region 3	Cancer	DCIS
-0.0174795	Lesion vs Outer Region 1	Benign	Benign
-0.0131713	Lesion vs Outer Region 2	Benign	Benign
-0.00447338	Lesion vs Outer Region 3	Benign	Benign
0.0170653	Lesion vs Outer Region 1	Cancer	Invasive
-0.0013154	Lesion vs Outer Region 2	Cancer	Invasive
0.0203626	Lesion vs Outer Region 3	Cancer	Invasive
-0.0378677	Lesion vs Outer Region 1	Benign	Benign
-0.0708374	Lesion vs Outer Region 2	Benign	Benign
-0.0643334	Lesion vs Outer Region 3	Benign	Benign
-0.0247218	Lesion vs Outer Region 1	Benign	Benign
-0.0270199	Lesion vs Outer Region 2	Benign	Benign
-0.00818972	Lesion vs Outer Region 3	Benign	Benign
-0.00753681	Lesion vs Outer Region 1	Benign	Benign
0.00230508	Lesion vs Outer Region 2	Benign	Benign
0.0112433	Lesion vs Outer Region 3	Benign	Benign
0.0222413	Lesion vs Outer Region 1	Benign	Fibroadenoma
0.0196994	Lesion vs Outer Region 2	Benign	Fibroadenoma
-0.00185714	Lesion vs Outer Region 3	Benign	Fibroadenoma
0.0259112	Lesion vs Outer Region 1	Cancer	DCIS
0.0640177	Lesion vs Outer Region 2	Cancer	DCIS
0.0680118	Lesion vs Outer Region 3	Cancer	DCIS
-0.00407762	Lesion vs Outer Region 1	Cancer	DCIS
0.00710475	Lesion vs Outer Region 2	Cancer	DCIS
0.0303944	Lesion vs Outer Region 3	Cancer	DCIS
0.0263775	Lesion vs Outer Region 1	Benign	Benign
0.0130159	Lesion vs Outer Region 2	Benign	Benign
0.0218934	Lesion vs Outer Region 3	Benign	Benign
-0.00838537	Lesion vs Outer Region 1	Benign	Benign
-0.00676824	Lesion vs Outer Region 2	Benign	Benign
-0.018761	Lesion vs Outer Region 3	Benign	Benign
-0.0196072	Lesion vs Outer Region 1	Benign	Benign
-0.00189077	Lesion vs Outer Region 2	Benign	Benign
0.00670194	Lesion vs Outer Region 3	Benign	Benign
-0.00580068	Lesion vs Outer Region 1	Benign	Benign
0.00124266	Lesion vs Outer Region 2	Benign	Benign
0.00456238	Lesion vs Outer Region 3	Benign	Benign
-0.00650459	Lesion vs Outer Region 1	Cancer	Invasive
0.000614467	Lesion vs Outer Region 2	Cancer	Invasive
-0.00237804	Lesion vs Outer Region 3	Cancer	Invasive
0.0139076	Lesion vs Outer Region 1	Benign	Fibroadenoma
0.0671828	Lesion vs Outer Region 2	Benign	Fibroadenoma
0.0739789	Lesion vs Outer Region 3	Benign	Fibroadenoma
-0.0252273	Lesion vs Outer Region 1	Benign	Benign
-0.0382738	Lesion vs Outer Region 2	Benign	Benign
-0.0462206	Lesion vs Outer Region 3	Benign	Benign
0.0374904	Lesion vs Outer Region 1	Benign	Fibroadenoma
0.04367	Lesion vs Outer Region 2	Benign	Fibroadenoma
0.0551353	Lesion vs Outer Region 3	Benign	Fibroadenoma
-0.000315322	Lesion vs Outer Region 1	Benign	Benign
0.0142355	Lesion vs Outer Region 2	Benign	Benign
0.0218964	Lesion vs Outer Region 3	Benign	Benign
0.0364211	Lesion vs Outer Region 1	Benign	Benign
0.0945164	Lesion vs Outer Region 2	Benign	Benign
0.109241	Lesion vs Outer Region 3	Benign	Benign
0.0163588	Lesion vs Outer Region 1	Cancer	Invasive
0.0171345	Lesion vs Outer Region 2	Cancer	Invasive
0.0390426	Lesion vs Outer Region 3	Cancer	Invasive
-1.98734e-05	Lesion vs Outer Region 1	Cancer	DCIS
-0.00480372	Lesion vs Outer Region 2	Cancer	DCIS
0.00334656	Lesion vs Outer Region 3	Cancer	DCIS
-0.0199891	Lesion vs Outer Region 1	Benign	Benign
-0.0232956	Lesion vs Outer Region 2	Benign	Benign
-0.0193925	Lesion vs Outer Region 3	Benign	Benign
-0.00237957	Lesion vs Outer Region 1	Benign	Benign
-0.00713806	Lesion vs Outer Region 2	Benign	Benign
-0.000407892	Lesion vs Outer Region 3	Benign	Benign
-0.00837118	Lesion vs Outer Region 1	Benign	Benign
-0.0023525	Lesion vs Outer Region 2	Benign	Benign
0.0072539	Lesion vs Outer Region 3	Benign	Benign
0.101258	Lesion vs Outer Region 1	Cancer	Invasive
0.125003	Lesion vs Outer Region 2	Cancer	Invasive
0.138677	Lesion vs Outer Region 3	Cancer	Invasive
-0.0229553	Lesion vs Outer Region 1	Benign	Benign
-0.0233952	Lesion vs Outer Region 2	Benign	Benign
-0.0173098	Lesion vs Outer Region 3	Benign	Benign
0.0454132	Lesion vs Outer Region 1	Benign	Fibroadenoma
0.062496	Lesion vs Outer Region 2	Benign	Fibroadenoma
0.0644772	Lesion vs Outer Region 3	Benign	Fibroadenoma
0.0011004	Lesion vs Outer Region 1	Benign	Fibroadenoma
0.0192653	Lesion vs Outer Region 2	Benign	Fibroadenoma
0.0168051	Lesion vs Outer Region 3	Benign	Fibroadenoma
-0.0289022	Lesion vs Outer Region 1	Benign	Benign
-0.0320552	Lesion vs Outer Region 2	Benign	Benign
-0.00864036	Lesion vs Outer Region 3	Benign	Benign
-0.0712246	Lesion vs Outer Region 1	Benign	Benign
-0.0916218	Lesion vs Outer Region 2	Benign	Benign
-0.108952	Lesion vs Outer Region 3	Benign	Benign
-0.00225846	Lesion vs Outer Region 1	Benign	Benign
0.00456131	Lesion vs Outer Region 2	Benign	Benign
0.00556574	Lesion vs Outer Region 3	Benign	Benign
-0.0252286	Lesion vs Outer Region 1	Benign	Benign
-0.0460979	Lesion vs Outer Region 2	Benign	Benign
-0.0481888	Lesion vs Outer Region 3	Benign	Benign
0.0211165	Lesion vs Outer Region 1	Cancer	Invasive
0.0428167	Lesion vs Outer Region 2	Cancer	Invasive
0.0698664	Lesion vs Outer Region 3	Cancer	Invasive
0.0260241	Lesion vs Outer Region 1	Benign	Benign
0.028072	Lesion vs Outer Region 2	Benign	Benign
0.036476	Lesion vs Outer Region 3	Benign	Benign
0.0144421	Lesion vs Outer Region 1	Benign	Fibroadenoma
0.0254806	Lesion vs Outer Region 2	Benign	Fibroadenoma
0.0420345	Lesion vs Outer Region 3	Benign	Fibroadenoma
0.0115599	Lesion vs Outer Region 1	Benign	Benign
0.0303287	Lesion vs Outer Region 2	Benign	Benign
0.0569313	Lesion vs Outer Region 3	Benign	Benign
0.0278477	Lesion vs Outer Region 1	Cancer	Invasive
0.0578682	Lesion vs Outer Region 2	Cancer	Invasive
0.0603289	Lesion vs Outer Region 3	Cancer	Invasive
0.00879529	Lesion vs Outer Region 1	Benign	Fibroadenoma
0.0206481	Lesion vs Outer Region 2	Benign	Fibroadenoma
0.00363262	Lesion vs Outer Region 3	Benign	Fibroadenoma
-0.0280486	Lesion vs Outer Region 1	Benign	Benign
-0.0284958	Lesion vs Outer Region 2	Benign	Benign
-0.0258863	Lesion vs Outer Region 3	Benign	Benign
-0.010669	Lesion vs Outer Region 1	Benign	Benign
-0.000476056	Lesion vs Outer Region 2	Benign	Benign
0.00640957	Lesion vs Outer Region 3	Benign	Benign
0.0379355	Lesion vs Outer Region 1	Benign	Benign
0.070691	Lesion vs Outer Region 2	Benign	Benign
0.0787891	Lesion vs Outer Region 3	Benign	Benign
0.0267287	Lesion vs Outer Region 1	Benign	Benign
0.0678408	Lesion vs Outer Region 2	Benign	Benign
0.0893797	Lesion vs Outer Region 3	Benign	Benign
-0.00109176	Lesion vs Outer Region 1	Cancer	DCIS
0.0353091	Lesion vs Outer Region 2	Cancer	DCIS
0.0555502	Lesion vs Outer Region 3	Cancer	DCIS
0.0556462	Lesion vs Outer Region 1	Cancer	Invasive
0.0963549	Lesion vs Outer Region 2	Cancer	Invasive
0.133376	Lesion vs Outer Region 3	Cancer	Invasive
0.0155174	Lesion vs Outer Region 1	Benign	Benign
0.0359221	Lesion vs Outer Region 2	Benign	Benign
0.0429744	Lesion vs Outer Region 3	Benign	Benign
-0.0214466	Lesion vs Outer Region 1	Benign	Benign
0.021274	Lesion vs Outer Region 2	Benign	Benign
0.0178074	Lesion vs Outer Region 3	Benign	Benign
-0.0111975	Lesion vs Outer Region 1	Benign	Fibroadenoma
-0.00570961	Lesion vs Outer Region 2	Benign	Fibroadenoma
-0.00178138	Lesion vs Outer Region 3	Benign	Fibroadenoma
-0.0066382	Lesion vs Outer Region 1	Benign	Benign
0.0100461	Lesion vs Outer Region 2	Benign	Benign
0.0177493	Lesion vs Outer Region 3	Benign	Benign
-0.00903364	Lesion vs Outer Region 1	Benign	Benign
-0.00802714	Lesion vs Outer Region 2	Benign	Benign
-0.00435947	Lesion vs Outer Region 3	Benign	Benign
-0.00437212	Lesion vs Outer Region 1	Benign	Benign
0.0182717	Lesion vs Outer Region 2	Benign	Benign
0.0234176	Lesion vs Outer Region 3	Benign	Benign
0.0186025	Lesion vs Outer Region 1	Cancer	Invasive
0.032943	Lesion vs Outer Region 2	Cancer	Invasive
0.0389875	Lesion vs Outer Region 3	Cancer	Invasive
0.00222134	Lesion vs Outer Region 1	Benign	Benign
0.0235939	Lesion vs Outer Region 2	Benign	Benign
0.0250221	Lesion vs Outer Region 3	Benign	Benign
0.0418706	Lesion vs Outer Region 1	Cancer	DCIS
0.0790243	Lesion vs Outer Region 2	Cancer	DCIS
0.101799	Lesion vs Outer Region 3	Cancer	DCIS
-0.0015001	Lesion vs Outer Region 1	Benign	Benign
0.0116306	Lesion vs Outer Region 2	Benign	Benign
0.0118378	Lesion vs Outer Region 3	Benign	Benign
0.003446	Lesion vs Outer Region 1	Benign	Benign
0.0239717	Lesion vs Outer Region 2	Benign	Benign
0.0293598	Lesion vs Outer Region 3	Benign	Benign
0.0113925	Lesion vs Outer Region 1	Benign	Benign
0.0269653	Lesion vs Outer Region 2	Benign	Benign
0.0257006	Lesion vs Outer Region 3	Benign	Benign
-0.0613426	Lesion vs Outer Region 1	Benign	Fibroadenoma
-0.132675	Lesion vs Outer Region 2	Benign	Fibroadenoma
-0.154785	Lesion vs Outer Region 3	Benign	Fibroadenoma
-0.0160161	Lesion vs Outer Region 1	Benign	Benign
-0.0332745	Lesion vs Outer Region 2	Benign	Benign
-0.0416945	Lesion vs Outer Region 3	Benign	Benign
0.000554804	Lesion vs Outer Region 1	Cancer	DCIS
0.0292458	Lesion vs Outer Region 2	Cancer	DCIS
0.0321813	Lesion vs Outer Region 3	Cancer	DCIS
-0.0105129	Lesion vs Outer Region 1	Benign	Benign
-0.00722701	Lesion vs Outer Region 2	Benign	Benign
-0.00370276	Lesion vs Outer Region 3	Benign	Benign
0.0102796	Lesion vs Outer Region 1	Benign	Benign
0.0365913	Lesion vs Outer Region 2	Benign	Benign
0.035332	Lesion vs Outer Region 3	Benign	Benign
-0.00565658	Lesion vs Outer Region 1	Benign	Benign
-0.00826648	Lesion vs Outer Region 2	Benign	Benign
-0.000726609	Lesion vs Outer Region 3	Benign	Benign
-0.027542	Lesion vs Outer Region 1	Cancer	DCIS
-0.00669305	Lesion vs Outer Region 2	Cancer	DCIS
0.0238783	Lesion vs Outer Region 3	Cancer	DCIS
-0.0027421	Lesion vs Outer Region 1	Benign	Benign
0.0139573	Lesion vs Outer Region 2	Benign	Benign
0.0140815	Lesion vs Outer Region 3	Benign	Benign
0.0159739	Lesion vs Outer Region 1	Benign	Benign
0.0250062	Lesion vs Outer Region 2	Benign	Benign
0.013663	Lesion vs Outer Region 3	Benign	Benign
0.0181569	Lesion vs Outer Region 1	Benign	Benign
0.0330921	Lesion vs Outer Region 2	Benign	Benign
0.0431736	Lesion vs Outer Region 3	Benign	Benign
-0.0401169	Lesion vs Outer Region 1	Benign	Benign
-0.0658887	Lesion vs Outer Region 2	Benign	Benign
-0.0577427	Lesion vs Outer Region 3	Benign	Benign
0.0242118	Lesion vs Outer Region 1	Benign	Benign
0.0485786	Lesion vs Outer Region 2	Benign	Benign
0.0519593	Lesion vs Outer Region 3	Benign	Benign
0.00643794	Lesion vs Outer Region 1	Benign	Benign
0.0232787	Lesion vs Outer Region 2	Benign	Benign
0.0221502	Lesion vs Outer Region 3	Benign	Benign
-0.0122332	Lesion vs Outer Region 1	Benign	Benign
0.00846385	Lesion vs Outer Region 2	Benign	Benign
0.0137747	Lesion vs Outer Region 3	Benign	Benign
0.0196617	Lesion vs Outer Region 1	Benign	Fibroadenoma
0.0467792	Lesion vs Outer Region 2	Benign	Fibroadenoma
0.0546732	Lesion vs Outer Region 3	Benign	Fibroadenoma
0.0536298	Lesion vs Outer Region 1	Benign	Benign
0.0751371	Lesion vs Outer Region 2	Benign	Benign
0.0857474	Lesion vs Outer Region 3	Benign	Benign
-0.000539964	Lesion vs Outer Region 1	Benign	Benign
0.00287044	Lesion vs Outer Region 2	Benign	Benign
-0.00154467	Lesion vs Outer Region 3	Benign	Benign
0.0670067	Lesion vs Outer Region 1	Cancer	Invasive
0.102439	Lesion vs Outer Region 2	Cancer	Invasive
0.0971974	Lesion vs Outer Region 3	Cancer	Invasive
0.0429419	Lesion vs Outer Region 1	Cancer	Invasive
0.0734227	Lesion vs Outer Region 2	Cancer	Invasive
0.0787161	Lesion vs Outer Region 3	Cancer	Invasive
-0.0068514	Lesion vs Outer Region 1	Cancer	DCIS
-0.00937963	Lesion vs Outer Region 2	Cancer	DCIS
0.000429604	Lesion vs Outer Region 3	Cancer	DCIS
0.0105894	Lesion vs Outer Region 1	Cancer	DCIS
0.0302148	Lesion vs Outer Region 2	Cancer	DCIS
0.0330551	Lesion vs Outer Region 3	Cancer	DCIS
0.00345624	Lesion vs Outer Region 1	Benign	Benign
0.0180232	Lesion vs Outer Region 2	Benign	Benign
0.0318588	Lesion vs Outer Region 3	Benign	Benign
0.0210189	Lesion vs Outer Region 1	Benign	Benign
0.033417	Lesion vs Outer Region 2	Benign	Benign
0.0376845	Lesion vs Outer Region 3	Benign	Benign
-0.044682	Lesion vs Outer Region 1	Benign	Benign
-0.0349897	Lesion vs Outer Region 2	Benign	Benign
-0.0171303	Lesion vs Outer Region 3	Benign	Benign
-0.00576713	Lesion vs Outer Region 1	Benign	Fibroadenoma
-0.000318613	Lesion vs Outer Region 2	Benign	Fibroadenoma
0.00172162	Lesion vs Outer Region 3	Benign	Fibroadenoma
0.0192561	Lesion vs Outer Region 1	Benign	Benign
-0.010921	Lesion vs Outer Region 2	Benign	Benign
-0.021269	Lesion vs Outer Region 3	Benign	Benign
-0.0139917	Lesion vs Outer Region 1	Benign	Benign
0.00719162	Lesion vs Outer Region 2	Benign	Benign
0.0176152	Lesion vs Outer Region 3	Benign	Benign
-0.00533775	Lesion vs Outer Region 1	Cancer	DCIS
-0.00555979	Lesion vs Outer Region 2	Cancer	DCIS
0.00818604	Lesion vs Outer Region 3	Cancer	DCIS
0.0355893	Lesion vs Outer Region 1	Benign	Fibroadenoma
0.0455871	Lesion vs Outer Region 2	Benign	Fibroadenoma
0.0448001	Lesion vs Outer Region 3	Benign	Fibroadenoma
0.0112872	Lesion vs Outer Region 1	Cancer	DCIS
0.0313534	Lesion vs Outer Region 2	Cancer	DCIS
0.0223302	Lesion vs Outer Region 3	Cancer	DCIS
-1.89203e-05	Lesion vs Outer Region 1	Benign	Fibroadenoma
0.0219973	Lesion vs Outer Region 2	Benign	Fibroadenoma
0.0516764	Lesion vs Outer Region 3	Benign	Fibroadenoma
0.00224908	Lesion vs Outer Region 1	Benign	Benign
0.012394	Lesion vs Outer Region 2	Benign	Benign
0.0298836	Lesion vs Outer Region 3	Benign	Benign
0.0301152	Lesion vs Outer Region 1	Benign	Benign
0.0540764	Lesion vs Outer Region 2	Benign	Benign
0.0740684	Lesion vs Outer Region 3	Benign	Benign
0.0349838	Lesion vs Outer Region 1	Cancer	Invasive
0.0736152	Lesion vs Outer Region 2	Cancer	Invasive
0.0957027	Lesion vs Outer Region 3	Cancer	Invasive
0.0146511	Lesion vs Outer Region 1	Cancer	Invasive
0.0120167	Lesion vs Outer Region 2	Cancer	Invasive
0.0329668	Lesion vs Outer Region 3	Cancer	Invasive
0.0228094	Lesion vs Outer Region 1	Benign	Benign
0.0318247	Lesion vs Outer Region 2	Benign	Benign
0.0510449	Lesion vs Outer Region 3	Benign	Benign
-0.00650234	Lesion vs Outer Region 1	Cancer	Invasive
0.0115624	Lesion vs Outer Region 2	Cancer	Invasive
0.0225814	Lesion vs Outer Region 3	Cancer	Invasive
0.0224467	Lesion vs Outer Region 1	Benign	Benign
0.0507193	Lesion vs Outer Region 2	Benign	Benign
0.0572242	Lesion vs Outer Region 3	Benign	Benign
0.00783318	Lesion vs Outer Region 1	Cancer	Invasive
-0.0129686	Lesion vs Outer Region 2	Cancer	Invasive
-0.0168101	Lesion vs Outer Region 3	Cancer	Invasive
-0.00360237	Lesion vs Outer Region 1	Benign	Benign
0.0110739	Lesion vs Outer Region 2	Benign	Benign
0.0168907	Lesion vs Outer Region 3	Benign	Benign
0.101592	Lesion vs Outer Region 1	Cancer	Invasive
0.138061	Lesion vs Outer Region 2	Cancer	Invasive
0.137819	Lesion vs Outer Region 3	Cancer	Invasive
0.0524569	Lesion vs Outer Region 1	Cancer	Invasive
0.0867661	Lesion vs Outer Region 2	Cancer	Invasive
0.0967632	Lesion vs Outer Region 3	Cancer	Invasive
0.039383	Lesion vs Outer Region 1	Cancer	Invasive
0.0563505	Lesion vs Outer Region 2	Cancer	Invasive
0.0557175	Lesion vs Outer Region 3	Cancer	Invasive
0.0222718	Lesion vs Outer Region 1	Benign	Benign
0.0423976	Lesion vs Outer Region 2	Benign	Benign
0.0507468	Lesion vs Outer Region 3	Benign	Benign
-0.00257694	Lesion vs Outer Region 1	Benign	Fibroadenoma
-0.0063409	Lesion vs Outer Region 2	Benign	Fibroadenoma
-0.00864288	Lesion vs Outer Region 3	Benign	Fibroadenoma
0.0194422	Lesion vs Outer Region 1	Benign	Benign
0.0399509	Lesion vs Outer Region 2	Benign	Benign
0.0330664	Lesion vs Outer Region 3	Benign	Benign
0.0380712	Lesion vs Outer Region 1	Benign	Fibroadenoma
0.0480679	Lesion vs Outer Region 2	Benign	Fibroadenoma
0.0336688	Lesion vs Outer Region 3	Benign	Fibroadenoma
0.000898964	Lesion vs Outer Region 1	Benign	Benign
0.0111788	Lesion vs Outer Region 2	Benign	Benign
0.00916261	Lesion vs Outer Region 3	Benign	Benign
0.00869636	Lesion vs Outer Region 1	Benign	Benign
0.0306514	Lesion vs Outer Region 2	Benign	Benign
0.0320915	Lesion vs Outer Region 3	Benign	Benign
0.0266083	Lesion vs Outer Region 1	Benign	Benign
0.0277102	Lesion vs Outer Region 2	Benign	Benign
0.0319002	Lesion vs Outer Region 3	Benign	Benign
-0.0228276	Lesion vs Outer Region 1	Benign	Benign
-0.0384519	Lesion vs Outer Region 2	Benign	Benign
-0.0370608	Lesion vs Outer Region 3	Benign	Benign
0.0113339	Lesion vs Outer Region 1	Benign	Benign
-0.00620349	Lesion vs Outer Region 2	Benign	Benign
0.00108476	Lesion vs Outer Region 3	Benign	Benign
0.0269836	Lesion vs Outer Region 1	Benign	Benign
0.0456515	Lesion vs Outer Region 2	Benign	Benign
0.0897028	Lesion vs Outer Region 3	Benign	Benign
-0.00502387	Lesion vs Outer Region 1	Benign	Fibroadenoma
0.0140691	Lesion vs Outer Region 2	Benign	Fibroadenoma
0.0343214	Lesion vs Outer Region 3	Benign	Fibroadenoma
0.0137915	Lesion vs Outer Region 1	Benign	Benign
0.0387411	Lesion vs Outer Region 2	Benign	Benign
0.0479055	Lesion vs Outer Region 3	Benign	Benign
0.0426132	Lesion vs Outer Region 1	Cancer	Invasive
0.0722812	Lesion vs Outer Region 2	Cancer	Invasive
0.0797121	Lesion vs Outer Region 3	Cancer	Invasive
0.00176097	Lesion vs Outer Region 1	Benign	Benign
0.0213704	Lesion vs Outer Region 2	Benign	Benign
0.0367658	Lesion vs Outer Region 3	Benign	Benign
0.0223284	Lesion vs Outer Region 1	Benign	Benign
0.0527404	Lesion vs Outer Region 2	Benign	Benign
0.0855108	Lesion vs Outer Region 3	Benign	Benign
0.0599606	Lesion vs Outer Region 1	Cancer	Invasive
0.0805234	Lesion vs Outer Region 2	Cancer	Invasive
0.10386	Lesion vs Outer Region 3	Cancer	Invasive
-0.0238586	Lesion vs Outer Region 1	Benign	Benign
-0.0160406	Lesion vs Outer Region 2	Benign	Benign
0.0120801	Lesion vs Outer Region 3	Benign	Benign
0.0238164	Lesion vs Outer Region 1	Benign	Fibroadenoma
0.0433478	Lesion vs Outer Region 2	Benign	Fibroadenoma
0.0498295	Lesion vs Outer Region 3	Benign	Fibroadenoma
-0.0138105	Lesion vs Outer Region 1	Benign	Fibroadenoma
-0.0289343	Lesion vs Outer Region 2	Benign	Fibroadenoma
-0.0368293	Lesion vs Outer Region 3	Benign	Fibroadenoma
0.000976418	Lesion vs Outer Region 1	Benign	Benign
0.0207836	Lesion vs Outer Region 2	Benign	Benign
0.0255899	Lesion vs Outer Region 3	Benign	Benign
-0.00362889	Lesion vs Outer Region 1	Benign	Benign
0.00441258	Lesion vs Outer Region 2	Benign	Benign
0.0066062	Lesion vs Outer Region 3	Benign	Benign
0.00791679	Lesion vs Outer Region 1	Cancer	DCIS
0.0239202	Lesion vs Outer Region 2	Cancer	DCIS
0.0557186	Lesion vs Outer Region 3	Cancer	DCIS
-0.00389949	Lesion vs Outer Region 1	Cancer	DCIS
0.00220191	Lesion vs Outer Region 2	Cancer	DCIS
0.00486823	Lesion vs Outer Region 3	Cancer	DCIS
0.00465626	Lesion vs Outer Region 1	Benign	Benign
0.0174036	Lesion vs Outer Region 2	Benign	Benign
0.0224289	Lesion vs Outer Region 3	Benign	Benign
0.0102485	Lesion vs Outer Region 1	Benign	Benign
0.0178401	Lesion vs Outer Region 2	Benign	Benign
0.0217704	Lesion vs Outer Region 3	Benign	Benign
-0.0315428	Lesion vs Outer Region 1	Benign	Benign
-0.0439513	Lesion vs Outer Region 2	Benign	Benign
-0.0303027	Lesion vs Outer Region 3	Benign	Benign
-0.0123836	Lesion vs Outer Region 1	Benign	Benign
-0.00474645	Lesion vs Outer Region 2	Benign	Benign
0.0120885	Lesion vs Outer Region 3	Benign	Benign
0.0266023	Lesion vs Outer Region 1	Benign	Benign
0.0422285	Lesion vs Outer Region 2	Benign	Benign
0.0620644	Lesion vs Outer Region 3	Benign	Benign
-0.0298183	Lesion vs Outer Region 1	Benign	Benign
-0.0263267	Lesion vs Outer Region 2	Benign	Benign
-0.0231047	Lesion vs Outer Region 3	Benign	Benign
0.0046873	Lesion vs Outer Region 1	Benign	Fibroadenoma
0.0283512	Lesion vs Outer Region 2	Benign	Fibroadenoma
0.0276219	Lesion vs Outer Region 3	Benign	Fibroadenoma
-0.00965496	Lesion vs Outer Region 1	Benign	Benign
0.0140315	Lesion vs Outer Region 2	Benign	Benign
0.0264632	Lesion vs Outer Region 3	Benign	Benign
0.00792669	Lesion vs Outer Region 1	Cancer	Invasive
0.036986	Lesion vs Outer Region 2	Cancer	Invasive
0.0532383	Lesion vs Outer Region 3	Cancer	Invasive
-0.00713406	Lesion vs Outer Region 1	Benign	Benign
-0.00491397	Lesion vs Outer Region 2	Benign	Benign
0.00393365	Lesion vs Outer Region 3	Benign	Benign
0.00361171	Lesion vs Outer Region 1	Benign	Fibroadenoma
0.0208046	Lesion vs Outer Region 2	Benign	Fibroadenoma
0.0195684	Lesion vs Outer Region 3	Benign	Fibroadenoma
-0.0179875	Lesion vs Outer Region 1	Benign	Benign
-0.00696417	Lesion vs Outer Region 2	Benign	Benign
-0.00816997	Lesion vs Outer Region 3	Benign	Benign
0.0167966	Lesion vs Outer Region 1	Benign	Fibroadenoma
0.035912	Lesion vs Outer Region 2	Benign	Fibroadenoma
0.038783	Lesion vs Outer Region 3	Benign	Fibroadenoma
0.0320984	Lesion vs Outer Region 1	Cancer	Invasive
0.0644782	Lesion vs Outer Region 2	Cancer	Invasive
0.0639956	Lesion vs Outer Region 3	Cancer	Invasive
0.0103027	Lesion vs Outer Region 1	Cancer	Invasive
0.0348608	Lesion vs Outer Region 2	Cancer	Invasive
0.0430438	Lesion vs Outer Region 3	Cancer	Invasive
0.00627892	Lesion vs Outer Region 1	Benign	Fibroadenoma
0.0273455	Lesion vs Outer Region 2	Benign	Fibroadenoma
0.0280107	Lesion vs Outer Region 3	Benign	Fibroadenoma
-0.000326017	Lesion vs Outer Region 1	Cancer	DCIS
0.00767716	Lesion vs Outer Region 2	Cancer	DCIS
0.0182072	Lesion vs Outer Region 3	Cancer	DCIS
0.00134833	Lesion vs Outer Region 1	Benign	Fibroadenoma
0.00598652	Lesion vs Outer Region 2	Benign	Fibroadenoma
-0.0443778	Lesion vs Outer Region 3	Benign	Fibroadenoma
0.0492711	Lesion vs Outer Region 1	Cancer	Invasive
0.0826273	Lesion vs Outer Region 2	Cancer	Invasive
0.0582146	Lesion vs Outer Region 3	Cancer	Invasive
0.012295	Lesion vs Outer Region 1	Benign	Benign
0.0311444	Lesion vs Outer Region 2	Benign	Benign
0.0345145	Lesion vs Outer Region 3	Benign	Benign
-0.0381321	Lesion vs Outer Region 1	Benign	Fibroadenoma
-0.0461655	Lesion vs Outer Region 2	Benign	Fibroadenoma
-0.0356699	Lesion vs Outer Region 3	Benign	Fibroadenoma
0.0100683	Lesion vs Outer Region 1	Benign	Benign
0.0351676	Lesion vs Outer Region 2	Benign	Benign
0.0752221	Lesion vs Outer Region 3	Benign	Benign
0.0181557	Lesion vs Outer Region 1	Cancer	Invasive
0.0363396	Lesion vs Outer Region 2	Cancer	Invasive
0.0379493	Lesion vs Outer Region 3	Cancer	Invasive
-0.0309425	Lesion vs Outer Region 1	Benign	Benign
-0.0297964	Lesion vs Outer Region 2	Benign	Benign
-0.00331994	Lesion vs Outer Region 3	Benign	Benign
0.0388578	Lesion vs Outer Region 1	Benign	Benign
0.0590273	Lesion vs Outer Region 2	Benign	Benign
0.0728186	Lesion vs Outer Region 3	Benign	Benign
0.0243449	Lesion vs Outer Region 1	Cancer	Invasive
0.0619318	Lesion vs Outer Region 2	Cancer	Invasive
0.0707494	Lesion vs Outer Region 3	Cancer	Invasive
0.0287034	Lesion vs Outer Region 1	Benign	Benign
0.049114	Lesion vs Outer Region 2	Benign	Benign
0.052974	Lesion vs Outer Region 3	Benign	Benign
0.0272894	Lesion vs Outer Region 1	Cancer	DCIS
0.0418982	Lesion vs Outer Region 2	Cancer	DCIS
0.0401121	Lesion vs Outer Region 3	Cancer	DCIS
-0.017906	Lesion vs Outer Region 1	Benign	Benign
-0.0242373	Lesion vs Outer Region 2	Benign	Benign
-0.0262187	Lesion vs Outer Region 3	Benign	Benign
0.0655736	Lesion vs Outer Region 1	Benign	Fibroadenoma
0.0809189	Lesion vs Outer Region 2	Benign	Fibroadenoma
0.0847155	Lesion vs Outer Region 3	Benign	Fibroadenoma
-0.031085	Lesion vs Outer Region 1	Benign	Benign
-0.0480893	Lesion vs Outer Region 2	Benign	Benign
-0.0391842	Lesion vs Outer Region 3	Benign	Benign
-0.00983693	Lesion vs Outer Region 1	Benign	Benign
0.0213244	Lesion vs Outer Region 2	Benign	Benign
0.0549863	Lesion vs Outer Region 3	Benign	Benign
-0.0210884	Lesion vs Outer Region 1	Benign	Benign
-0.0222142	Lesion vs Outer Region 2	Benign	Benign
-0.00691797	Lesion vs Outer Region 3	Benign	Benign
0.0370974	Lesion vs Outer Region 1	Benign	Benign
0.072778	Lesion vs Outer Region 2	Benign	Benign
0.0680282	Lesion vs Outer Region 3	Benign	Benign
-0.000151773	Lesion vs Outer Region 1	Benign	Benign
-0.0036733	Lesion vs Outer Region 2	Benign	Benign
-0.017146	Lesion vs Outer Region 3	Benign	Benign
0.0230406	Lesion vs Outer Region 1	Benign	Benign
0.0371715	Lesion vs Outer Region 2	Benign	Benign
0.0326139	Lesion vs Outer Region 3	Benign	Benign
-0.000932694	Lesion vs Outer Region 1	Benign	Fibroadenoma
0.0175734	Lesion vs Outer Region 2	Benign	Fibroadenoma
0.0198838	Lesion vs Outer Region 3	Benign	Fibroadenoma
-0.013281	Lesion vs Outer Region 1	Benign	Benign
-0.0265007	Lesion vs Outer Region 2	Benign	Benign
-0.0176227	Lesion vs Outer Region 3	Benign	Benign
-0.0124064	Lesion vs Outer Region 1	Benign	Benign
-0.0274647	Lesion vs Outer Region 2	Benign	Benign
-0.0215151	Lesion vs Outer Region 3	Benign	Benign
0.0143109	Lesion vs Outer Region 1	Cancer	Invasive
0.0353523	Lesion vs Outer Region 2	Cancer	Invasive
0.0442114	Lesion vs Outer Region 3	Cancer	Invasive
0.0108028	Lesion vs Outer Region 1	Benign	Fibroadenoma
0.0270109	Lesion vs Outer Region 2	Benign	Fibroadenoma
0.0309095	Lesion vs Outer Region 3	Benign	Fibroadenoma
-0.0159627	Lesion vs Outer Region 1	Benign	Benign
-0.0114432	Lesion vs Outer Region 2	Benign	Benign
-0.00961648	Lesion vs Outer Region 3	Benign	Benign
-0.0324382	Lesion vs Outer Region 1	Benign	Benign
-0.0252462	Lesion vs Outer Region 2	Benign	Benign
0.000251497	Lesion vs Outer Region 3	Benign	Benign
0.0153944	Lesion vs Outer Region 1	Benign	Fibroadenoma
0.0328806	Lesion vs Outer Region 2	Benign	Fibroadenoma
0.0357738	Lesion vs Outer Region 3	Benign	Fibroadenoma
0.0563749	Lesion vs Outer Region 1	Benign	Benign
0.0937878	Lesion vs Outer Region 2	Benign	Benign
0.102131	Lesion vs Outer Region 3	Benign	Benign
-0.032134	Lesion vs Outer Region 1	Benign	Fibroadenoma
-0.0450998	Lesion vs Outer Region 2	Benign	Fibroadenoma
-0.0222945	Lesion vs Outer Region 3	Benign	Fibroadenoma
-0.0432129	Lesion vs Outer Region 1	Benign	Benign
-0.0504615	Lesion vs Outer Region 2	Benign	Benign
-0.0369165	Lesion vs Outer Region 3	Benign	Benign
-0.00786506	Lesion vs Outer Region 1	Benign	Benign
-0.0247282	Lesion vs Outer Region 2	Benign	Benign
-0.0209533	Lesion vs Outer Region 3	Benign	Benign
0.00556977	Lesion vs Outer Region 1	Benign	Benign
0.00556244	Lesion vs Outer Region 2	Benign	Benign
0.00816592	Lesion vs Outer Region 3	Benign	Benign
0.0111841	Lesion vs Outer Region 1	Benign	Fibroadenoma
0.0227832	Lesion vs Outer Region 2	Benign	Fibroadenoma
0.0338117	Lesion vs Outer Region 3	Benign	Fibroadenoma
0.0111391	Lesion vs Outer Region 1	Benign	Fibroadenoma
0.0182168	Lesion vs Outer Region 2	Benign	Fibroadenoma
0.0189887	Lesion vs Outer Region 3	Benign	Fibroadenoma
0.0278504	Lesion vs Outer Region 1	Benign	Benign
0.0440758	Lesion vs Outer Region 2	Benign	Benign
0.0467981	Lesion vs Outer Region 3	Benign	Benign
0.0110207	Lesion vs Outer Region 1	Benign	Fibroadenoma
0.0303271	Lesion vs Outer Region 2	Benign	Fibroadenoma
0.0424052	Lesion vs Outer Region 3	Benign	Fibroadenoma
-0.00667718	Lesion vs Outer Region 1	Benign	Benign
0.000362957	Lesion vs Outer Region 2	Benign	Benign
0.00613457	Lesion vs Outer Region 3	Benign	Benign
0.0187067	Lesion vs Outer Region 1	Cancer	Invasive
0.0415065	Lesion vs Outer Region 2	Cancer	Invasive
0.0604568	Lesion vs Outer Region 3	Cancer	Invasive
0.0023011	Lesion vs Outer Region 1	Cancer	DCIS
0.033453	Lesion vs Outer Region 2	Cancer	DCIS
0.0216907	Lesion vs Outer Region 3	Cancer	DCIS
0.0403335	Lesion vs Outer Region 1	Cancer	Invasive
0.0779025	Lesion vs Outer Region 2	Cancer	Invasive
0.0924037	Lesion vs Outer Region 3	Cancer	Invasive
-0.0297857	Lesion vs Outer Region 1	Benign	Benign
-0.0493174	Lesion vs Outer Region 2	Benign	Benign
-0.0373088	Lesion vs Outer Region 3	Benign	Benign
0.00248022	Lesion vs Outer Region 1	Benign	Benign
-0.00949448	Lesion vs Outer Region 2	Benign	Benign
-0.0144306	Lesion vs Outer Region 3	Benign	Benign
0.0314468	Lesion vs Outer Region 1	Benign	Benign
0.0416114	Lesion vs Outer Region 2	Benign	Benign
0.0531066	Lesion vs Outer Region 3	Benign	Benign
0.0404647	Lesion vs Outer Region 1	Cancer	Invasive
0.0514546	Lesion vs Outer Region 2	Cancer	Invasive
0.0554869	Lesion vs Outer Region 3	Cancer	Invasive
-0.000956632	Lesion vs Outer Region 1	Cancer	Invasive
0.012315	Lesion vs Outer Region 2	Cancer	Invasive
0.0192635	Lesion vs Outer Region 3	Cancer	Invasive
0.019017	Lesion vs Outer Region 1	Cancer	Invasive
0.0221675	Lesion vs Outer Region 2	Cancer	Invasive
0.0110877	Lesion vs Outer Region 3	Cancer	Invasive
0.00405294	Lesion vs Outer Region 1	Benign	Benign
0.0128682	Lesion vs Outer Region 2	Benign	Benign
0.0235553	Lesion vs Outer Region 3	Benign	Benign
0.0153923	Lesion vs Outer Region 1	Benign	Benign
0.0388592	Lesion vs Outer Region 2	Benign	Benign
0.0393562	Lesion vs Outer Region 3	Benign	Benign
0.0155537	Lesion vs Outer Region 1	Benign	Benign
0.0189208	Lesion vs Outer Region 2	Benign	Benign
0.0179764	Lesion vs Outer Region 3	Benign	Benign
0.0155267	Lesion vs Outer Region 1	Benign	Benign
0.0304698	Lesion vs Outer Region 2	Benign	Benign
0.0340598	Lesion vs Outer Region 3	Benign	Benign
0.00287226	Lesion vs Outer Region 1	Benign	Benign
-0.0422527	Lesion vs Outer Region 2	Benign	Benign
-0.0683263	Lesion vs Outer Region 3	Benign	Benign
0.00658712	Lesion vs Outer Region 1	Benign	Benign
0.0227632	Lesion vs Outer Region 2	Benign	Benign
0.0356465	Lesion vs Outer Region 3	Benign	Benign
0.0174907	Lesion vs Outer Region 1	Cancer	Invasive
0.0417984	Lesion vs Outer Region 2	Cancer	Invasive
0.0481986	Lesion vs Outer Region 3	Cancer	Invasive
-0.00420135	Lesion vs Outer Region 1	Benign	Benign
0.0117756	Lesion vs Outer Region 2	Benign	Benign
0.0160218	Lesion vs Outer Region 3	Benign	Benign
-0.00522735	Lesion vs Outer Region 1	Benign	Benign
0.00658954	Lesion vs Outer Region 2	Benign	Benign
0.0124126	Lesion vs Outer Region 3	Benign	Benign
0.0380232	Lesion vs Outer Region 1	Benign	Benign
0.0628931	Lesion vs Outer Region 2	Benign	Benign
0.0667763	Lesion vs Outer Region 3	Benign	Benign
-0.0170802	Lesion vs Outer Region 1	Benign	Benign
-0.0218388	Lesion vs Outer Region 2	Benign	Benign
-0.0162276	Lesion vs Outer Region 3	Benign	Benign
-0.0122074	Lesion vs Outer Region 1	Benign	Benign
-0.016765	Lesion vs Outer Region 2	Benign	Benign
-0.0102125	Lesion vs Outer Region 3	Benign	Benign
0.00291025	Lesion vs Outer Region 1	Benign	Benign
0.0110223	Lesion vs Outer Region 2	Benign	Benign
0.00666786	Lesion vs Outer Region 3	Benign	Benign
0.0184008	Lesion vs Outer Region 1	Benign	Benign
0.0256945	Lesion vs Outer Region 2	Benign	Benign
0.0342222	Lesion vs Outer Region 3	Benign	Benign
0.0249079	Lesion vs Outer Region 1	Cancer	Invasive
0.0192323	Lesion vs Outer Region 2	Cancer	Invasive
0.0167859	Lesion vs Outer Region 3	Cancer	Invasive
0.012476	Lesion vs Outer Region 1	Benign	Fibroadenoma
0.0179272	Lesion vs Outer Region 2	Benign	Fibroadenoma
0.00879384	Lesion vs Outer Region 3	Benign	Fibroadenoma
-0.00434042	Lesion vs Outer Region 1	Benign	Benign
0.0151621	Lesion vs Outer Region 2	Benign	Benign
0.0238718	Lesion vs Outer Region 3	Benign	Benign
-0.00615697	Lesion vs Outer Region 1	Cancer	DCIS
-3.76965e-05	Lesion vs Outer Region 2	Cancer	DCIS
-0.00269808	Lesion vs Outer Region 3	Cancer	DCIS
0.00602349	Lesion vs Outer Region 1	Cancer	DCIS
0.0131451	Lesion vs Outer Region 2	Cancer	DCIS
0.0229164	Lesion vs Outer Region 3	Cancer	DCIS
0.00115672	Lesion vs Outer Region 1	Cancer	DCIS
0.00112005	Lesion vs Outer Region 2	Cancer	DCIS
0.00491758	Lesion vs Outer Region 3	Cancer	DCIS
0.00568493	Lesion vs Outer Region 1	Benign	Benign
0.0298246	Lesion vs Outer Region 2	Benign	Benign
0.0306996	Lesion vs Outer Region 3	Benign	Benign
-1.10739e-05	Lesion vs Outer Region 1	Cancer	DCIS
-0.000885989	Lesion vs Outer Region 2	Cancer	DCIS
-0.0156201	Lesion vs Outer Region 3	Cancer	DCIS
0.0263521	Lesion vs Outer Region 1	Cancer	Invasive
0.0663938	Lesion vs Outer Region 2	Cancer	Invasive
0.0732179	Lesion vs Outer Region 3	Cancer	Invasive
-0.00240953	Lesion vs Outer Region 1	Benign	Benign
0.0158355	Lesion vs Outer Region 2	Benign	Benign
0.0184902	Lesion vs Outer Region 3	Benign	Benign
-0.000572326	Lesion vs Outer Region 1	Benign	Fibroadenoma
0.0136797	Lesion vs Outer Region 2	Benign	Fibroadenoma
0.0179961	Lesion vs Outer Region 3	Benign	Fibroadenoma
-0.0115798	Lesion vs Outer Region 1	Benign	Benign
0.0112387	Lesion vs Outer Region 2	Benign	Benign
0.0229982	Lesion vs Outer Region 3	Benign	Benign
-0.0189421	Lesion vs Outer Region 1	Cancer	Invasive
-0.00698108	Lesion vs Outer Region 2	Cancer	Invasive
-0.00361388	Lesion vs Outer Region 3	Cancer	Invasive
-0.00535541	Lesion vs Outer Region 1	Benign	Fibroadenoma
0.0194428	Lesion vs Outer Region 2	Benign	Fibroadenoma
0.024023	Lesion vs Outer Region 3	Benign	Fibroadenoma
0.0107173	Lesion vs Outer Region 1	Benign	Benign
-0.0131686	Lesion vs Outer Region 2	Benign	Benign
-0.00235557	Lesion vs Outer Region 3	Benign	Benign
0.0145168	Lesion vs Outer Region 1	Benign	Benign
0.0393206	Lesion vs Outer Region 2	Benign	Benign
0.0453803	Lesion vs Outer Region 3	Benign	Benign
0.0286471	Lesion vs Outer Region 1	Benign	Fibroadenoma
0.0364646	Lesion vs Outer Region 2	Benign	Fibroadenoma
0.0262411	Lesion vs Outer Region 3	Benign	Fibroadenoma
-0.00515158	Lesion vs Outer Region 1	Cancer	DCIS
0.0126177	Lesion vs Outer Region 2	Cancer	DCIS
0.00831013	Lesion vs Outer Region 3	Cancer	DCIS
-0.0262734	Lesion vs Outer Region 1	Benign	Benign
-0.037884	Lesion vs Outer Region 2	Benign	Benign
-0.0329245	Lesion vs Outer Region 3	Benign	Benign
0.0157105	Lesion vs Outer Region 1	Cancer	Invasive
0.0494712	Lesion vs Outer Region 2	Cancer	Invasive
0.0570738	Lesion vs Outer Region 3	Cancer	Invasive
-0.00536775	Lesion vs Outer Region 1	Benign	Fibroadenoma
-0.0056541	Lesion vs Outer Region 2	Benign	Fibroadenoma
-0.00351789	Lesion vs Outer Region 3	Benign	Fibroadenoma
0.0102384	Lesion vs Outer Region 1	Benign	Benign
0.0427738	Lesion vs Outer Region 2	Benign	Benign
0.0488145	Lesion vs Outer Region 3	Benign	Benign
0.00130111	Lesion vs Outer Region 1	Benign	Benign
0.0150172	Lesion vs Outer Region 2	Benign	Benign
0.0192523	Lesion vs Outer Region 3	Benign	Benign
-0.0149617	Lesion vs Outer Region 1	Benign	Benign
0.0285759	Lesion vs Outer Region 2	Benign	Benign
0.0407796	Lesion vs Outer Region 3	Benign	Benign
-0.00538415	Lesion vs Outer Region 1	Benign	Benign
0.00531665	Lesion vs Outer Region 2	Benign	Benign
0.00684944	Lesion vs Outer Region 3	Benign	Benign
0.00665536	Lesion vs Outer Region 1	Benign	Benign
0.0053403	Lesion vs Outer Region 2	Benign	Benign
0.00141061	Lesion vs Outer Region 3	Benign	Benign
0.000165075	Lesion vs Outer Region 1	Benign	Fibroadenoma
0.0217318	Lesion vs Outer Region 2	Benign	Fibroadenoma
0.0271172	Lesion vs Outer Region 3	Benign	Fibroadenoma
0.0181604	Lesion vs Outer Region 1	Benign	Benign
0.048892	Lesion vs Outer Region 2	Benign	Benign
0.0442443	Lesion vs Outer Region 3	Benign	Benign
-0.0274009	Lesion vs Outer Region 1	Benign	Benign
-0.0275015	Lesion vs Outer Region 2	Benign	Benign
-0.00201554	Lesion vs Outer Region 3	Benign	Benign
0.0490292	Lesion vs Outer Region 1	Benign	Benign
0.0639685	Lesion vs Outer Region 2	Benign	Benign
0.068303	Lesion vs Outer Region 3	Benign	Benign
-0.0256443	Lesion vs Outer Region 1	Benign	Benign
-0.020733	Lesion vs Outer Region 2	Benign	Benign
0.00950908	Lesion vs Outer Region 3	Benign	Benign
0.0140269	Lesion vs Outer Region 1	Benign	Benign
0.0397351	Lesion vs Outer Region 2	Benign	Benign
0.0562084	Lesion vs Outer Region 3	Benign	Benign
0.00790103	Lesion vs Outer Region 1	Benign	Fibroadenoma
0.0255808	Lesion vs Outer Region 2	Benign	Fibroadenoma
0.0469101	Lesion vs Outer Region 3	Benign	Fibroadenoma
-0.0420044	Lesion vs Outer Region 1	Cancer	DCIS
-0.0388664	Lesion vs Outer Region 2	Cancer	DCIS
-0.022617	Lesion vs Outer Region 3	Cancer	DCIS
0.00481459	Lesion vs Outer Region 1	Benign	Benign
0.0209049	Lesion vs Outer Region 2	Benign	Benign
0.0189604	Lesion vs Outer Region 3	Benign	Benign
0.00329652	Lesion vs Outer Region 1	Benign	Benign
0.0325247	Lesion vs Outer Region 2	Benign	Benign
0.0426346	Lesion vs Outer Region 3	Benign	Benign
0.025422	Lesion vs Outer Region 1	Benign	Benign
0.0260294	Lesion vs Outer Region 2	Benign	Benign
0.0387759	Lesion vs Outer Region 3	Benign	Benign
-0.0124257	Lesion vs Outer Region 1	Benign	Benign
-0.00435606	Lesion vs Outer Region 2	Benign	Benign
0.00221042	Lesion vs Outer Region 3	Benign	Benign
-0.00879556	Lesion vs Outer Region 1	Benign	Benign
-0.0164943	Lesion vs Outer Region 2	Benign	Benign
0.0155795	Lesion vs Outer Region 3	Benign	Benign
-0.0174005	Lesion vs Outer Region 1	Cancer	Invasive
-0.0204651	Lesion vs Outer Region 2	Cancer	Invasive
-0.0202799	Lesion vs Outer Region 3	Cancer	Invasive
0.00224782	Lesion vs Outer Region 1	Benign	Benign
0.0125917	Lesion vs Outer Region 2	Benign	Benign
0.018963	Lesion vs Outer Region 3	Benign	Benign
0.0451513	Lesion vs Outer Region 1	Benign	Benign
0.0780894	Lesion vs Outer Region 2	Benign	Benign
0.0823422	Lesion vs Outer Region 3	Benign	Benign
-0.0193744	Lesion vs Outer Region 1	Benign	Benign
-0.0125237	Lesion vs Outer Region 2	Benign	Benign
-0.0040543	Lesion vs Outer Region 3	Benign	Benign
-0.0131038	Lesion vs Outer Region 1	Benign	Benign
0.00142663	Lesion vs Outer Region 2	Benign	Benign
0.0186748	Lesion vs Outer Region 3	Benign	Benign
0.0545496	Lesion vs Outer Region 1	Benign	Fibroadenoma
0.0864874	Lesion vs Outer Region 2	Benign	Fibroadenoma
0.0954927	Lesion vs Outer Region 3	Benign	Fibroadenoma
-0.00634799	Lesion vs Outer Region 1	Benign	Fibroadenoma
-0.00831967	Lesion vs Outer Region 2	Benign	Fibroadenoma
-0.0022191	Lesion vs Outer Region 3	Benign	Fibroadenoma
0.0306951	Lesion vs Outer Region 1	Cancer	Invasive
0.0532595	Lesion vs Outer Region 2	Cancer	Invasive
0.0690746	Lesion vs Outer Region 3	Cancer	Invasive
-0.00230918	Lesion vs Outer Region 1	Benign	Benign
0.0146631	Lesion vs Outer Region 2	Benign	Benign
0.0279919	Lesion vs Outer Region 3	Benign	Benign
0.0128019	Lesion vs Outer Region 1	Benign	Benign
0.0365576	Lesion vs Outer Region 2	Benign	Benign
0.0496375	Lesion vs Outer Region 3	Benign	Benign
0.0207472	Lesion vs Outer Region 1	Benign	Benign
0.0273006	Lesion vs Outer Region 2	Benign	Benign
0.0330382	Lesion vs Outer Region 3	Benign	Benign
0.0312097	Lesion vs Outer Region 1	Benign	Benign
0.0751168	Lesion vs Outer Region 2	Benign	Benign
0.1004	Lesion vs Outer Region 3	Benign	Benign
0.022523	Lesion vs Outer Region 1	Benign	Benign
0.0475657	Lesion vs Outer Region 2	Benign	Benign
0.051083	Lesion vs Outer Region 3	Benign	Benign
0.013086	Lesion vs Outer Region 1	Cancer	Invasive
0.044041	Lesion vs Outer Region 2	Cancer	Invasive
0.0594293	Lesion vs Outer Region 3	Cancer	Invasive
-0.014828	Lesion vs Outer Region 1	Benign	Benign
-0.0231698	Lesion vs Outer Region 2	Benign	Benign
-0.0314123	Lesion vs Outer Region 3	Benign	Benign
0.0237369	Lesion vs Outer Region 1	Benign	Benign
0.0436236	Lesion vs Outer Region 2	Benign	Benign
0.0549139	Lesion vs Outer Region 3	Benign	Benign
-0.00376239	Lesion vs Outer Region 1	Benign	Benign
-0.00762986	Lesion vs Outer Region 2	Benign	Benign
0.0137531	Lesion vs Outer Region 3	Benign	Benign
0.0224926	Lesion vs Outer Region 1	Benign	Benign
0.0480665	Lesion vs Outer Region 2	Benign	Benign
0.0614972	Lesion vs Outer Region 3	Benign	Benign
0.063493	Lesion vs Outer Region 1	Cancer	Invasive
0.0774912	Lesion vs Outer Region 2	Cancer	Invasive
0.0702955	Lesion vs Outer Region 3	Cancer	Invasive
-0.0170395	Lesion vs Outer Region 1	Cancer	Invasive
-0.021728	Lesion vs Outer Region 2	Cancer	Invasive
-0.0152455	Lesion vs Outer Region 3	Cancer	Invasive
-0.00933431	Lesion vs Outer Region 1	Benign	Benign
-0.00636987	Lesion vs Outer Region 2	Benign	Benign
-0.003843	Lesion vs Outer Region 3	Benign	Benign
0.0314907	Lesion vs Outer Region 1	Benign	Fibroadenoma
0.0475548	Lesion vs Outer Region 2	Benign	Fibroadenoma
0.0379222	Lesion vs Outer Region 3	Benign	Fibroadenoma
0.0141757	Lesion vs Outer Region 1	Benign	Benign
0.0299263	Lesion vs Outer Region 2	Benign	Benign
0.0495241	Lesion vs Outer Region 3	Benign	Benign
0.0253125	Lesion vs Outer Region 1	Benign	Fibroadenoma
0.0430869	Lesion vs Outer Region 2	Benign	Fibroadenoma
0.0280005	Lesion vs Outer Region 3	Benign	Fibroadenoma
-0.0299232	Lesion vs Outer Region 1	Benign	Benign
-0.0259478	Lesion vs Outer Region 2	Benign	Benign
-0.0084127	Lesion vs Outer Region 3	Benign	Benign
0.00605964	Lesion vs Outer Region 1	Benign	Benign
0.0385107	Lesion vs Outer Region 2	Benign	Benign
0.0508638	Lesion vs Outer Region 3	Benign	Benign
0.0129422	Lesion vs Outer Region 1	Benign	Benign
0.0285533	Lesion vs Outer Region 2	Benign	Benign
0.0338161	Lesion vs Outer Region 3	Benign	Benign
0.00128405	Lesion vs Outer Region 1	Benign	Benign
0.0234951	Lesion vs Outer Region 2	Benign	Benign
0.0376355	Lesion vs Outer Region 3	Benign	Benign
0.00427485	Lesion vs Outer Region 1	Benign	Benign
0.0206415	Lesion vs Outer Region 2	Benign	Benign
0.0337359	Lesion vs Outer Region 3	Benign	Benign
-0.00249982	Lesion vs Outer Region 1	Benign	Benign
0.0284796	Lesion vs Outer Region 2	Benign	Benign
0.0438299	Lesion vs Outer Region 3	Benign	Benign
0.00317279	Lesion vs Outer Region 1	Cancer	Invasive
0.0336736	Lesion vs Outer Region 2	Cancer	Invasive
0.0381687	Lesion vs Outer Region 3	Cancer	Invasive
0.0229526	Lesion vs Outer Region 1	Benign	Fibroadenoma
0.0340722	Lesion vs Outer Region 2	Benign	Fibroadenoma
0.0136971	Lesion vs Outer Region 3	Benign	Fibroadenoma
0.0079228	Lesion vs Outer Region 1	Benign	Fibroadenoma
0.0331387	Lesion vs Outer Region 2	Benign	Fibroadenoma
0.0303944	Lesion vs Outer Region 3	Benign	Fibroadenoma
0.0150256	Lesion vs Outer Region 1	Benign	Benign
0.024325	Lesion vs Outer Region 2	Benign	Benign
0.0146555	Lesion vs Outer Region 3	Benign	Benign
-0.0121059	Lesion vs Outer Region 1	Benign	Benign
0.00806289	Lesion vs Outer Region 2	Benign	Benign
0.0226056	Lesion vs Outer Region 3	Benign	Benign
0.0138541	Lesion vs Outer Region 1	Benign	Benign
0.0376432	Lesion vs Outer Region 2	Benign	Benign
0.0535949	Lesion vs Outer Region 3	Benign	Benign
0.0374718	Lesion vs Outer Region 1	Benign	Benign
0.0449275	Lesion vs Outer Region 2	Benign	Benign
0.0713751	Lesion vs Outer Region 3	Benign	Benign
0.0387491	Lesion vs Outer Region 1	Benign	Benign
0.0587406	Lesion vs Outer Region 2	Benign	Benign
0.0701898	Lesion vs Outer Region 3	Benign	Benign
0.0146745	Lesion vs Outer Region 1	Benign	Benign
0.0387364	Lesion vs Outer Region 2	Benign	Benign
0.0455755	Lesion vs Outer Region 3	Benign	Benign
0.0159942	Lesion vs Outer Region 1	Benign	Benign
0.0387295	Lesion vs Outer Region 2	Benign	Benign
0.0525548	Lesion vs Outer Region 3	Benign	Benign
-0.0057291	Lesion vs Outer Region 1	Benign	Fibroadenoma
0.0163663	Lesion vs Outer Region 2	Benign	Fibroadenoma
0.0204417	Lesion vs Outer Region 3	Benign	Fibroadenoma
0.0142621	Lesion vs Outer Region 1	Benign	Fibroadenoma
0.0299128	Lesion vs Outer Region 2	Benign	Fibroadenoma
0.0399707	Lesion vs Outer Region 3	Benign	Fibroadenoma
-0.0222801	Lesion vs Outer Region 1	Benign	Benign
-0.025907	Lesion vs Outer Region 2	Benign	Benign
-0.0249043	Lesion vs Outer Region 3	Benign	Benign
-0.0016594	Lesion vs Outer Region 1	Benign	Benign
0.0165061	Lesion vs Outer Region 2	Benign	Benign
0.0414929	Lesion vs Outer Region 3	Benign	Benign
0.0191262	Lesion vs Outer Region 1	Cancer	DCIS
0.0501709	Lesion vs Outer Region 2	Cancer	DCIS
0.059713	Lesion vs Outer Region 3	Cancer	DCIS
0.00224782	Lesion vs Outer Region 1	Benign	Benign
0.0125917	Lesion vs Outer Region 2	Benign	Benign
0.018963	Lesion vs Outer Region 3	Benign	Benign
-0.00255217	Lesion vs Outer Region 1	Cancer	Invasive
0.00123477	Lesion vs Outer Region 2	Cancer	Invasive
0.00838304	Lesion vs Outer Region 3	Cancer	Invasive
-0.0203157	Lesion vs Outer Region 1	Benign	Benign
-0.0209675	Lesion vs Outer Region 2	Benign	Benign
-0.0252542	Lesion vs Outer Region 3	Benign	Benign
-0.00836911	Lesion vs Outer Region 1	Benign	Fibroadenoma
-0.00403379	Lesion vs Outer Region 2	Benign	Fibroadenoma
-6.11208e-05	Lesion vs Outer Region 3	Benign	Fibroadenoma
-0.00452767	Lesion vs Outer Region 1	Benign	Benign
0.0149644	Lesion vs Outer Region 2	Benign	Benign
0.0267791	Lesion vs Outer Region 3	Benign	Benign
0.00424293	Lesion vs Outer Region 1	Cancer	DCIS
0.0231708	Lesion vs Outer Region 2	Cancer	DCIS
0.0381656	Lesion vs Outer Region 3	Cancer	DCIS
-0.0186824	Lesion vs Outer Region 1	Benign	Benign
-0.0100339	Lesion vs Outer Region 2	Benign	Benign
0.00791159	Lesion vs Outer Region 3	Benign	Benign
0.0333614	Lesion vs Outer Region 1	Benign	Benign
0.0631067	Lesion vs Outer Region 2	Benign	Benign
0.0717307	Lesion vs Outer Region 3	Benign	Benign
0.0256753	Lesion vs Outer Region 1	Benign	Benign
0.029525	Lesion vs Outer Region 2	Benign	Benign
0.0340821	Lesion vs Outer Region 3	Benign	Benign
0.0092997	Lesion vs Outer Region 1	Benign	Fibroadenoma
0.034189	Lesion vs Outer Region 2	Benign	Fibroadenoma
0.0438817	Lesion vs Outer Region 3	Benign	Fibroadenoma
0.0168231	Lesion vs Outer Region 1	Benign	Fibroadenoma
0.00793473	Lesion vs Outer Region 2	Benign	Fibroadenoma
-0.0109112	Lesion vs Outer Region 3	Benign	Fibroadenoma
0.0291166	Lesion vs Outer Region 1	Cancer	Invasive
0.0494766	Lesion vs Outer Region 2	Cancer	Invasive
0.0534154	Lesion vs Outer Region 3	Cancer	Invasive
0.0367866	Lesion vs Outer Region 1	Cancer	Invasive
0.0771255	Lesion vs Outer Region 2	Cancer	Invasive
0.0945272	Lesion vs Outer Region 3	Cancer	Invasive
-0.00940059	Lesion vs Outer Region 1	Benign	Benign
0.0109198	Lesion vs Outer Region 2	Benign	Benign
0.0437357	Lesion vs Outer Region 3	Benign	Benign
0.0522884	Lesion vs Outer Region 1	Benign	Benign
0.0821677	Lesion vs Outer Region 2	Benign	Benign
0.0930998	Lesion vs Outer Region 3	Benign	Benign
0.0126504	Lesion vs Outer Region 1	Benign	Fibroadenoma
0.021143	Lesion vs Outer Region 2	Benign	Fibroadenoma
0.0301985	Lesion vs Outer Region 3	Benign	Fibroadenoma
0.0265174	Lesion vs Outer Region 1	Cancer	DCIS
0.0644417	Lesion vs Outer Region 2	Cancer	DCIS
0.0658666	Lesion vs Outer Region 3	Cancer	DCIS
-0.0167857	Lesion vs Outer Region 1	Benign	Benign
-0.0316828	Lesion vs Outer Region 2	Benign	Benign
-0.0356283	Lesion vs Outer Region 3	Benign	Benign
0.038359	Lesion vs Outer Region 1	Benign	Benign
0.104571	Lesion vs Outer Region 2	Benign	Benign
0.127637	Lesion vs Outer Region 3	Benign	Benign
0.00477643	Lesion vs Outer Region 1	Benign	Benign
0.0123265	Lesion vs Outer Region 2	Benign	Benign
0.0112439	Lesion vs Outer Region 3	Benign	Benign
0.0168118	Lesion vs Outer Region 1	Cancer	DCIS
0.0259266	Lesion vs Outer Region 2	Cancer	DCIS
0.0437099	Lesion vs Outer Region 3	Cancer	DCIS
-0.00364822	Lesion vs Outer Region 1	Cancer	DCIS
0.0132788	Lesion vs Outer Region 2	Cancer	DCIS
0.0352312	Lesion vs Outer Region 3	Cancer	DCIS
0.00861617	Lesion vs Outer Region 1	Benign	Fibroadenoma
0.0122207	Lesion vs Outer Region 2	Benign	Fibroadenoma
0.0127108	Lesion vs Outer Region 3	Benign	Fibroadenoma
0.00233577	Lesion vs Outer Region 1	Benign	Fibroadenoma
0.0165318	Lesion vs Outer Region 2	Benign	Fibroadenoma
0.0230448	Lesion vs Outer Region 3	Benign	Fibroadenoma
0.0278868	Lesion vs Outer Region 1	Cancer	Invasive
0.0538809	Lesion vs Outer Region 2	Cancer	Invasive
0.0520125	Lesion vs Outer Region 3	Cancer	Invasive
0.0050801	Lesion vs Outer Region 1	Cancer	Invasive
0.0360679	Lesion vs Outer Region 2	Cancer	Invasive
0.0545241	Lesion vs Outer Region 3	Cancer	Invasive
-0.00016381	Lesion vs Outer Region 1	Benign	Benign
0.00575992	Lesion vs Outer Region 2	Benign	Benign
0.0032823	Lesion vs Outer Region 3	Benign	Benign
0.0905953	Lesion vs Outer Region 1	Cancer	Invasive
0.141138	Lesion vs Outer Region 2	Cancer	Invasive
0.154042	Lesion vs Outer Region 3	Cancer	Invasive
0.000371871	Lesion vs Outer Region 1	Benign	Benign
0.0112491	Lesion vs Outer Region 2	Benign	Benign
0.0172083	Lesion vs Outer Region 3	Benign	Benign
0.0182206	Lesion vs Outer Region 1	Benign	Benign
0.0351424	Lesion vs Outer Region 2	Benign	Benign
0.0251034	Lesion vs Outer Region 3	Benign	Benign
0.00602074	Lesion vs Outer Region 1	Cancer	DCIS
0.0514185	Lesion vs Outer Region 2	Cancer	DCIS
0.0757958	Lesion vs Outer Region 3	Cancer	DCIS
-0.0129982	Lesion vs Outer Region 1	Benign	Benign
-0.0097266	Lesion vs Outer Region 2	Benign	Benign
0.00178617	Lesion vs Outer Region 3	Benign	Benign
0.0221475	Lesion vs Outer Region 1	Benign	Benign
0.0437594	Lesion vs Outer Region 2	Benign	Benign
0.0499525	Lesion vs Outer Region 3	Benign	Benign
-0.00961244	Lesion vs Outer Region 1	Benign	Benign
-0.00842867	Lesion vs Outer Region 2	Benign	Benign
-0.00691432	Lesion vs Outer Region 3	Benign	Benign
0.0155116	Lesion vs Outer Region 1	Benign	Fibroadenoma
0.0314357	Lesion vs Outer Region 2	Benign	Fibroadenoma
0.0365517	Lesion vs Outer Region 3	Benign	Fibroadenoma
-0.0138757	Lesion vs Outer Region 1	Benign	Benign
-0.0215909	Lesion vs Outer Region 2	Benign	Benign
-0.010922	Lesion vs Outer Region 3	Benign	Benign
-0.0033692	Lesion vs Outer Region 1	Benign	Benign
-0.00343544	Lesion vs Outer Region 2	Benign	Benign
-0.0106288	Lesion vs Outer Region 3	Benign	Benign

## Sheet: figure_5_man_v_ben_sig
composition	outer_region	malignant_median	benign_median	median_difference	pvalue
lipid	1	-0.0249768	-0.0181544	-0.0068224	7.74366e-05
lipid	2	-0.0492828	-0.0374493	-0.0118335	4.17095e-06
lipid	3	-0.0556021	-0.0403073	-0.0152948	1.2362e-05
water	1	-0.0093863	-0.0177436	0.00835733	3.36787e-05
water	2	-0.00917287	-0.0220989	0.012926	6.95827e-06
water	3	-0.00516824	-0.0221728	0.0170045	5.32942e-07
protein	1	0.0123068	0.00344041	0.00886641	5.93035e-07
protein	2	0.0341559	0.0189208	0.0152351	2.33398e-08
protein	3	0.0398784	0.0233035	0.0165749	3.37435e-09

## Sheet: figure_6_lipid_sig_recep
Region	Lipid (cm)	Receptors
Lesion vs Outer Region 1	-0.0915761	ER+ PR+
Lesion vs Outer Region 2	-0.127583	ER+ PR+
Lesion vs Outer Region 3	-0.135047	ER+ PR+
Lesion vs Outer Region 1	-0.0119798	ER+ PR+
Lesion vs Outer Region 2	-0.03125	ER+ PR+
Lesion vs Outer Region 3	-0.036386	ER+ PR+
Lesion vs Outer Region 1	-0.0332967	ER+ PR+
Lesion vs Outer Region 2	-0.0557963	ER+ PR+
Lesion vs Outer Region 3	-0.0589222	ER+ PR+
Lesion vs Outer Region 1	-0.0209424	ER+ PR+
Lesion vs Outer Region 2	-0.0424132	ER+ PR+
Lesion vs Outer Region 3	-0.0284438	ER+ PR+
Lesion vs Outer Region 1	-0.0163884	ER+ PR+
Lesion vs Outer Region 2	-0.0380822	ER+ PR+
Lesion vs Outer Region 3	-0.0436109	ER+ PR+
Lesion vs Outer Region 1	-0.0278785	ER+ PR+
Lesion vs Outer Region 2	-0.0501955	ER+ PR+
Lesion vs Outer Region 3	-0.055604	ER+ PR+
Lesion vs Outer Region 1	-0.0390517	Negative
Lesion vs Outer Region 2	-0.0688272	Negative
Lesion vs Outer Region 3	-0.0693337	Negative
Lesion vs Outer Region 1	-0.0325001	ER+ PR+
Lesion vs Outer Region 2	-0.0698544	ER+ PR+
Lesion vs Outer Region 3	-0.0779923	ER+ PR+
Lesion vs Outer Region 1	-0.01443	ER+ PR+
Lesion vs Outer Region 2	-0.00979149	ER+ PR+
Lesion vs Outer Region 3	0.019274	ER+ PR+
Lesion vs Outer Region 1	-0.0356777	ER+ PR+ HER2+
Lesion vs Outer Region 2	-0.0456967	ER+ PR+ HER2+
Lesion vs Outer Region 3	-0.0500187	ER+ PR+ HER2+
Lesion vs Outer Region 1	-0.0397689	Negative
Lesion vs Outer Region 2	-0.0663479	Negative
Lesion vs Outer Region 3	-0.0716419	Negative
Lesion vs Outer Region 1	-0.025805	ER+ PR+
Lesion vs Outer Region 2	-0.0421943	ER+ PR+
Lesion vs Outer Region 3	-0.0556021	ER+ PR+
Lesion vs Outer Region 1	-0.00914626	ER+ PR+
Lesion vs Outer Region 2	-0.0221625	ER+ PR+
Lesion vs Outer Region 3	-0.0366661	ER+ PR+
Lesion vs Outer Region 1	-0.00281845	ER+ PR+
Lesion vs Outer Region 2	-0.0130677	ER+ PR+
Lesion vs Outer Region 3	-0.014373	ER+ PR+
Lesion vs Outer Region 1	-0.00728189	ER+
Lesion vs Outer Region 2	-0.0165265	ER+
Lesion vs Outer Region 3	-0.0164844	ER+
Lesion vs Outer Region 1	-0.0445612	ER+ PR+
Lesion vs Outer Region 2	-0.0535314	ER+ PR+
Lesion vs Outer Region 3	-0.0486607	ER+ PR+
Lesion vs Outer Region 1	-0.0054136	ER+ PR+
Lesion vs Outer Region 2	-0.0109525	ER+ PR+
Lesion vs Outer Region 3	-0.038786	ER+ PR+
Lesion vs Outer Region 1	-0.0225238	Negative
Lesion vs Outer Region 2	-0.0676535	Negative
Lesion vs Outer Region 3	-0.088114	Negative
Lesion vs Outer Region 1	-0.0245694	ER+ PR+
Lesion vs Outer Region 2	-0.039438	ER+ PR+
Lesion vs Outer Region 3	-0.0512971	ER+ PR+
Lesion vs Outer Region 1	-0.0454449	ER+ PR+
Lesion vs Outer Region 2	-0.0986991	ER+ PR+
Lesion vs Outer Region 3	-0.123689	ER+ PR+
Lesion vs Outer Region 1	-0.0353461	ER+ PR+
Lesion vs Outer Region 2	-0.0729294	ER+ PR+
Lesion vs Outer Region 3	-0.0883224	ER+ PR+
Lesion vs Outer Region 1	-0.019712	ER+ PR+
Lesion vs Outer Region 2	-0.0370963	ER+ PR+
Lesion vs Outer Region 3	-0.0452155	ER+ PR+
Lesion vs Outer Region 1	-0.0465451	ER+ PR+
Lesion vs Outer Region 2	-0.0707733	ER+ PR+
Lesion vs Outer Region 3	-0.0723711	ER+ PR+
Lesion vs Outer Region 1	-0.043504	ER+ PR+
Lesion vs Outer Region 2	-0.0671985	ER+ PR+
Lesion vs Outer Region 3	-0.0761355	ER+ PR+
Lesion vs Outer Region 1	-0.0886622	ER+ PR+
Lesion vs Outer Region 2	-0.114883	ER+ PR+
Lesion vs Outer Region 3	-0.125604	ER+ PR+
Lesion vs Outer Region 1	-0.0580748	ER+ PR+ HER2+
Lesion vs Outer Region 2	-0.0802003	ER+ PR+ HER2+
Lesion vs Outer Region 3	-0.0815498	ER+ PR+ HER2+
Lesion vs Outer Region 1	-0.0143701	ER+ PR+ HER2+
Lesion vs Outer Region 2	-0.0243304	ER+ PR+ HER2+
Lesion vs Outer Region 3	-0.0258277	ER+ PR+ HER2+
Lesion vs Outer Region 1	-0.0355516	ER+ PR+
Lesion vs Outer Region 2	-0.0560734	ER+ PR+
Lesion vs Outer Region 3	-0.0686568	ER+ PR+
Lesion vs Outer Region 1	-0.00752254	ER+ PR+
Lesion vs Outer Region 2	-0.0413046	ER+ PR+
Lesion vs Outer Region 3	-0.0500693	ER+ PR+
Lesion vs Outer Region 1	-0.0311337	ER+ PR+
Lesion vs Outer Region 2	-0.0541858	ER+ PR+
Lesion vs Outer Region 3	-0.059211	ER+ PR+
Lesion vs Outer Region 1	0.00220074	ER+ PR+
Lesion vs Outer Region 2	-0.00620243	ER+ PR+
Lesion vs Outer Region 3	-0.0110718	ER+ PR+
Lesion vs Outer Region 1	-0.0504313	ER+ PR+
Lesion vs Outer Region 2	-0.0587024	ER+ PR+
Lesion vs Outer Region 3	-0.0737558	ER+ PR+
Lesion vs Outer Region 1	-0.00808735	ER+ PR+
Lesion vs Outer Region 2	-0.0147663	ER+ PR+
Lesion vs Outer Region 3	-0.00790208	ER+ PR+
Lesion vs Outer Region 1	-0.0363919	ER+ PR+ HER2+
Lesion vs Outer Region 2	-0.0489189	ER+ PR+ HER2+
Lesion vs Outer Region 3	-0.066558	ER+ PR+ HER2+
Lesion vs Outer Region 1	-0.113289	ER+ PR+
Lesion vs Outer Region 2	-0.138733	ER+ PR+
Lesion vs Outer Region 3	-0.15212	ER+ PR+
Lesion vs Outer Region 1	-0.0344209	ER+ PR+
Lesion vs Outer Region 2	-0.0586784	ER+ PR+
Lesion vs Outer Region 3	-0.0761358	ER+ PR+
Lesion vs Outer Region 1	-0.028598	ER+ PR+
Lesion vs Outer Region 2	-0.056271	ER+ PR+
Lesion vs Outer Region 3	-0.0526285	ER+ PR+
Lesion vs Outer Region 1	-0.0524654	ER+ PR+
Lesion vs Outer Region 2	-0.0912888	ER+ PR+
Lesion vs Outer Region 3	-0.107572	ER+ PR+
Lesion vs Outer Region 1	-0.033591	Negative
Lesion vs Outer Region 2	-0.0558429	Negative
Lesion vs Outer Region 3	-0.0613332	Negative
Lesion vs Outer Region 1	-0.089635	ER+ PR+
Lesion vs Outer Region 2	-0.155348	ER+ PR+
Lesion vs Outer Region 3	-0.172195	ER+ PR+
Lesion vs Outer Region 1	-0.045398	ER+ PR+
Lesion vs Outer Region 2	-0.0756546	ER+ PR+
Lesion vs Outer Region 3	-0.0775224	ER+ PR+
Lesion vs Outer Region 1	-0.0369938	ER+ PR+
Lesion vs Outer Region 2	-0.0881442	ER+ PR+
Lesion vs Outer Region 3	-0.097683	ER+ PR+
Lesion vs Outer Region 1	-0.0436708	ER+ PR+
Lesion vs Outer Region 2	-0.0838062	ER+ PR+
Lesion vs Outer Region 3	-0.135577	ER+ PR+
Lesion vs Outer Region 1	-0.00793755	ER+
Lesion vs Outer Region 2	-0.0234722	ER+
Lesion vs Outer Region 3	-0.0291405	ER+
Lesion vs Outer Region 1	-0.0407851	ER+ PR+
Lesion vs Outer Region 2	-0.0447403	ER+ PR+
Lesion vs Outer Region 3	-0.0355727	ER+ PR+
Lesion vs Outer Region 1	-0.105993	Negative
Lesion vs Outer Region 2	-0.146599	Negative
Lesion vs Outer Region 3	-0.140241	Negative
Lesion vs Outer Region 1	-0.0543959	ER+ PR+
Lesion vs Outer Region 2	-0.0838907	ER+ PR+
Lesion vs Outer Region 3	-0.090261	ER+ PR+
Lesion vs Outer Region 1	-0.0775801	ER+ PR+
Lesion vs Outer Region 2	-0.120668	ER+ PR+
Lesion vs Outer Region 3	-0.130844	ER+ PR+
Lesion vs Outer Region 1	-0.0606333	ER+ PR+ HER2+
Lesion vs Outer Region 2	-0.0978679	ER+ PR+ HER2+
Lesion vs Outer Region 3	-0.103183	ER+ PR+ HER2+
Lesion vs Outer Region 1	-0.0755197	ER+ PR+
Lesion vs Outer Region 2	-0.104591	ER+ PR+
Lesion vs Outer Region 3	-0.124092	ER+ PR+
Lesion vs Outer Region 1	-0.0211785	Negative
Lesion vs Outer Region 2	-0.0627306	Negative
Lesion vs Outer Region 3	-0.0778714	Negative
Lesion vs Outer Region 1	-0.0277069	ER+ PR+
Lesion vs Outer Region 2	-0.0599586	ER+ PR+
Lesion vs Outer Region 3	-0.0690182	ER+ PR+
Lesion vs Outer Region 1	-0.0103306	Negative
Lesion vs Outer Region 2	-0.0521193	Negative
Lesion vs Outer Region 3	-0.074424	Negative
Lesion vs Outer Region 1	-0.0593491	PR+
Lesion vs Outer Region 2	-0.100775	PR+
Lesion vs Outer Region 3	-0.0788661	PR+
Lesion vs Outer Region 1	-0.077359	PR+
Lesion vs Outer Region 2	-0.118311	PR+
Lesion vs Outer Region 3	-0.138243	PR+
Lesion vs Outer Region 1	-0.0317797	ER+ PR+
Lesion vs Outer Region 2	-0.06888	ER+ PR+
Lesion vs Outer Region 3	-0.0769988	ER+ PR+
Lesion vs Outer Region 1	-0.025557	ER+ PR+
Lesion vs Outer Region 2	-0.0512457	ER+ PR+
Lesion vs Outer Region 3	-0.0636609	ER+ PR+
Lesion vs Outer Region 1	-0.0524199	ER+ PR+
Lesion vs Outer Region 2	-0.0967345	ER+ PR+
Lesion vs Outer Region 3	-0.114183	ER+ PR+
Lesion vs Outer Region 1	-0.0486806	ER+ PR+ HER2+
Lesion vs Outer Region 2	-0.0546667	ER+ PR+ HER2+
Lesion vs Outer Region 3	-0.0568259	ER+ PR+ HER2+
Lesion vs Outer Region 1	-0.0101359	ER+ PR+ HER2+
Lesion vs Outer Region 2	-0.0190245	ER+ PR+ HER2+
Lesion vs Outer Region 3	-0.0224565	ER+ PR+ HER2+
Lesion vs Outer Region 1	-0.0352129	ER+ PR+
Lesion vs Outer Region 2	-0.047835	ER+ PR+
Lesion vs Outer Region 3	-0.0383486	ER+ PR+
Lesion vs Outer Region 1	-0.0286536	ER+ PR+
Lesion vs Outer Region 2	-0.0561827	ER+ PR+
Lesion vs Outer Region 3	-0.0625799	ER+ PR+
Lesion vs Outer Region 1	-0.0484784	HER2+
Lesion vs Outer Region 2	-0.0572075	HER2+
Lesion vs Outer Region 3	-0.0528551	HER2+
Lesion vs Outer Region 1	-0.0338708	ER+ PR+
Lesion vs Outer Region 2	-0.0728364	ER+ PR+
Lesion vs Outer Region 3	-0.0811566	ER+ PR+
Lesion vs Outer Region 1	-0.00134593	Negative
Lesion vs Outer Region 2	-0.0268227	Negative
Lesion vs Outer Region 3	-0.030675	Negative
Lesion vs Outer Region 1	-0.0293423	ER+ PR+
Lesion vs Outer Region 2	-0.0690549	ER+ PR+
Lesion vs Outer Region 3	-0.0751095	ER+ PR+
Lesion vs Outer Region 1	-0.00579882	ER+ PR+
Lesion vs Outer Region 2	-0.00691182	ER+ PR+
Lesion vs Outer Region 3	0.001094	ER+ PR+
Lesion vs Outer Region 1	-0.0438209	ER+ PR+
Lesion vs Outer Region 2	-0.0713204	ER+ PR+
Lesion vs Outer Region 3	-0.0892515	ER+ PR+
Lesion vs Outer Region 1	-0.024757	ER+ PR+
Lesion vs Outer Region 2	-0.0307662	ER+ PR+
Lesion vs Outer Region 3	-0.035259	ER+ PR+
Lesion vs Outer Region 1	-0.0787207	ER+ PR+ HER2+
Lesion vs Outer Region 2	-0.102119	ER+ PR+ HER2+
Lesion vs Outer Region 3	-0.0948712	ER+ PR+ HER2+
Lesion vs Outer Region 1	-0.00376868	ER+ PR+
Lesion vs Outer Region 2	-0.00993907	ER+ PR+
Lesion vs Outer Region 3	-0.0143421	ER+ PR+
Lesion vs Outer Region 1	-0.0200587	ER+ PR+
Lesion vs Outer Region 2	-0.057495	ER+ PR+
Lesion vs Outer Region 3	-0.0620984	ER+ PR+
Lesion vs Outer Region 1	-0.0152345	ER+ PR+
Lesion vs Outer Region 2	-0.0305272	ER+ PR+
Lesion vs Outer Region 3	-0.0371818	ER+ PR+
Lesion vs Outer Region 1	-0.0363176	ER+ PR+
Lesion vs Outer Region 2	-0.0492828	ER+ PR+
Lesion vs Outer Region 3	-0.0451355	ER+ PR+
Lesion vs Outer Region 1	-0.0437704	ER+ PR+
Lesion vs Outer Region 2	-0.0765346	ER+ PR+
Lesion vs Outer Region 3	-0.0810437	ER+ PR+
Lesion vs Outer Region 1	-0.035552	ER+ PR+
Lesion vs Outer Region 2	-0.0610279	ER+ PR+
Lesion vs Outer Region 3	-0.0553471	ER+ PR+
Lesion vs Outer Region 1	-0.0184823	ER+ PR+
Lesion vs Outer Region 2	-0.0591513	ER+ PR+
Lesion vs Outer Region 3	-0.0778703	ER+ PR+
Lesion vs Outer Region 1	-0.103965	ER+ PR+
Lesion vs Outer Region 2	-0.161335	ER+ PR+
Lesion vs Outer Region 3	-0.174257	ER+ PR+

## Sheet: figure_6_water_sig_recep
Region	Water (cm)	Receptors
Lesion vs Outer Region 1	0.0722479	ER+ PR+
Lesion vs Outer Region 2	0.0854136	ER+ PR+
Lesion vs Outer Region 3	0.0891455	ER+ PR+
Lesion vs Outer Region 1	-0.0249419	ER+ PR+
Lesion vs Outer Region 2	-0.0367129	ER+ PR+
Lesion vs Outer Region 3	-0.0343633	ER+ PR+
Lesion vs Outer Region 1	0.00364322	ER+ PR+
Lesion vs Outer Region 2	-0.00378675	ER+ PR+
Lesion vs Outer Region 3	-0.00436744	ER+ PR+
Lesion vs Outer Region 1	-0.0139786	ER+ PR+
Lesion vs Outer Region 2	-0.014689	ER+ PR+
Lesion vs Outer Region 3	-0.0339558	ER+ PR+
Lesion vs Outer Region 1	-0.0197873	ER+ PR+
Lesion vs Outer Region 2	-0.0232046	ER+ PR+
Lesion vs Outer Region 3	-0.0226647	ER+ PR+
Lesion vs Outer Region 1	-0.00605195	ER+ PR+
Lesion vs Outer Region 2	-0.00917287	ER+ PR+
Lesion vs Outer Region 3	-0.0083871	ER+ PR+
Lesion vs Outer Region 1	0.00785535	Negative
Lesion vs Outer Region 2	0.0161765	Negative
Lesion vs Outer Region 3	0.010764	Negative
Lesion vs Outer Region 1	-0.0016561	ER+ PR+
Lesion vs Outer Region 2	0.00695224	ER+ PR+
Lesion vs Outer Region 3	0.0092611	ER+ PR+
Lesion vs Outer Region 1	-0.0218247	ER+ PR+
Lesion vs Outer Region 2	-0.0558196	ER+ PR+
Lesion vs Outer Region 3	-0.096554	ER+ PR+
Lesion vs Outer Region 1	0.00334947	ER+ PR+ HER2+
Lesion vs Outer Region 2	-0.00926716	ER+ PR+ HER2+
Lesion vs Outer Region 3	-0.0103239	ER+ PR+ HER2+
Lesion vs Outer Region 1	0.0124973	Negative
Lesion vs Outer Region 2	0.013128	Negative
Lesion vs Outer Region 3	0.0153214	Negative
Lesion vs Outer Region 1	-0.0100517	ER+ PR+
Lesion vs Outer Region 2	-0.0220259	ER+ PR+
Lesion vs Outer Region 3	-0.0124192	ER+ PR+
Lesion vs Outer Region 1	-0.0250767	ER+ PR+
Lesion vs Outer Region 2	-0.030384	ER+ PR+
Lesion vs Outer Region 3	-0.0137936	ER+ PR+
Lesion vs Outer Region 1	-0.0397081	ER+ PR+
Lesion vs Outer Region 2	-0.042464	ER+ PR+
Lesion vs Outer Region 3	-0.0489637	ER+ PR+
Lesion vs Outer Region 1	-0.0287266	ER+
Lesion vs Outer Region 2	-0.0332236	ER+
Lesion vs Outer Region 3	-0.0369672	ER+
Lesion vs Outer Region 1	0.00366557	ER+ PR+
Lesion vs Outer Region 2	-0.0154712	ER+ PR+
Lesion vs Outer Region 3	-0.0229933	ER+ PR+
Lesion vs Outer Region 1	-0.0292354	ER+ PR+
Lesion vs Outer Region 2	-0.0407573	ER+ PR+
Lesion vs Outer Region 3	-0.0115274	ER+ PR+
Lesion vs Outer Region 1	-0.0145675	Negative
Lesion vs Outer Region 2	0.00770462	Negative
Lesion vs Outer Region 3	0.0251554	Negative
Lesion vs Outer Region 1	-0.00635298	ER+ PR+
Lesion vs Outer Region 2	-0.0158589	ER+ PR+
Lesion vs Outer Region 3	-0.00662051	ER+ PR+
Lesion vs Outer Region 1	0.022749	ER+ PR+
Lesion vs Outer Region 2	0.0520348	ER+ PR+
Lesion vs Outer Region 3	0.077108	ER+ PR+
Lesion vs Outer Region 1	0.00171697	ER+ PR+
Lesion vs Outer Region 2	0.018708	ER+ PR+
Lesion vs Outer Region 3	0.031149	ER+ PR+
Lesion vs Outer Region 1	-0.0093863	ER+ PR+
Lesion vs Outer Region 2	-0.00533967	ER+ PR+
Lesion vs Outer Region 3	-0.00179632	ER+ PR+
Lesion vs Outer Region 1	0.0221515	ER+ PR+
Lesion vs Outer Region 2	0.0292632	ER+ PR+
Lesion vs Outer Region 3	0.0285482	ER+ PR+
Lesion vs Outer Region 1	0.0148203	ER+ PR+
Lesion vs Outer Region 2	0.0103264	ER+ PR+
Lesion vs Outer Region 3	0.0192602	ER+ PR+
Lesion vs Outer Region 1	0.0759405	ER+ PR+
Lesion vs Outer Region 2	0.0823727	ER+ PR+
Lesion vs Outer Region 3	0.0880608	ER+ PR+
Lesion vs Outer Region 1	0.0332178	ER+ PR+ HER2+
Lesion vs Outer Region 2	0.0403375	ER+ PR+ HER2+
Lesion vs Outer Region 3	0.0431169	ER+ PR+ HER2+
Lesion vs Outer Region 1	-0.0180162	ER+ PR+ HER2+
Lesion vs Outer Region 2	-0.0279367	ER+ PR+ HER2+
Lesion vs Outer Region 3	-0.0296442	ER+ PR+ HER2+
Lesion vs Outer Region 1	0.0102003	ER+ PR+
Lesion vs Outer Region 2	0.0110878	ER+ PR+
Lesion vs Outer Region 3	0.0204853	ER+ PR+
Lesion vs Outer Region 1	-0.0331772	ER+ PR+
Lesion vs Outer Region 2	-0.0307506	ER+ PR+
Lesion vs Outer Region 3	-0.0284657	ER+ PR+
Lesion vs Outer Region 1	0.0014721	ER+ PR+
Lesion vs Outer Region 2	-0.00990147	ER+ PR+
Lesion vs Outer Region 3	-0.00970064	ER+ PR+
Lesion vs Outer Region 1	-0.0270034	ER+ PR+
Lesion vs Outer Region 2	-0.0412538	ER+ PR+
Lesion vs Outer Region 3	-0.00024501	ER+ PR+
Lesion vs Outer Region 1	0.0175879	ER+ PR+
Lesion vs Outer Region 2	0.00923565	ER+ PR+
Lesion vs Outer Region 3	0.0189452	ER+ PR+
Lesion vs Outer Region 1	-0.0275905	ER+ PR+
Lesion vs Outer Region 2	-0.0449769	ER+ PR+
Lesion vs Outer Region 3	-0.0566311	ER+ PR+
Lesion vs Outer Region 1	0.00437012	ER+ PR+ HER2+
Lesion vs Outer Region 2	-0.00493434	ER+ PR+ HER2+
Lesion vs Outer Region 3	0.0100119	ER+ PR+ HER2+
Lesion vs Outer Region 1	0.0933196	ER+ PR+
Lesion vs Outer Region 2	0.0968095	ER+ PR+
Lesion vs Outer Region 3	0.105845	ER+ PR+
Lesion vs Outer Region 1	0.00374651	ER+ PR+
Lesion vs Outer Region 2	0.00808096	ER+ PR+
Lesion vs Outer Region 3	0.0266583	ER+ PR+
Lesion vs Outer Region 1	0.00410599	ER+ PR+
Lesion vs Outer Region 2	0.00449699	ER+ PR+
Lesion vs Outer Region 3	0.00350865	ER+ PR+
Lesion vs Outer Region 1	0.0463099	ER+ PR+
Lesion vs Outer Region 2	0.0719722	ER+ PR+
Lesion vs Outer Region 3	0.106337	ER+ PR+
Lesion vs Outer Region 1	0.001555	Negative
Lesion vs Outer Region 2	-0.00223058	Negative
Lesion vs Outer Region 3	-0.00167718	Negative
Lesion vs Outer Region 1	0.0434309	ER+ PR+
Lesion vs Outer Region 2	0.061754	ER+ PR+
Lesion vs Outer Region 3	0.05696	ER+ PR+
Lesion vs Outer Region 1	0.0198424	ER+ PR+
Lesion vs Outer Region 2	0.0229786	ER+ PR+
Lesion vs Outer Region 3	0.0239469	ER+ PR+
Lesion vs Outer Region 1	0.0187587	ER+ PR+
Lesion vs Outer Region 2	0.0423452	ER+ PR+
Lesion vs Outer Region 3	0.063903	ER+ PR+
Lesion vs Outer Region 1	0.0028371	ER+ PR+
Lesion vs Outer Region 2	-0.0058751	ER+ PR+
Lesion vs Outer Region 3	0.00657288	ER+ PR+
Lesion vs Outer Region 1	-0.0277207	ER+
Lesion vs Outer Region 2	-0.0263563	ER+
Lesion vs Outer Region 3	-0.024446	ER+
Lesion vs Outer Region 1	0.00806192	ER+ PR+
Lesion vs Outer Region 2	-0.00150179	ER+ PR+
Lesion vs Outer Region 3	-0.0168302	ER+ PR+
Lesion vs Outer Region 1	0.0907062	Negative
Lesion vs Outer Region 2	0.104542	Negative
Lesion vs Outer Region 3	0.0970133	Negative
Lesion vs Outer Region 1	0.0341164	ER+ PR+
Lesion vs Outer Region 2	0.0451882	ER+ PR+
Lesion vs Outer Region 3	0.0497228	ER+ PR+
Lesion vs Outer Region 1	0.0224082	ER+ PR+
Lesion vs Outer Region 2	0.0119106	ER+ PR+
Lesion vs Outer Region 3	0.00746935	ER+ PR+
Lesion vs Outer Region 1	0.0334858	ER+ PR+ HER2+
Lesion vs Outer Region 2	0.0538627	ER+ PR+ HER2+
Lesion vs Outer Region 3	0.0541282	ER+ PR+ HER2+
Lesion vs Outer Region 1	0.0468024	ER+ PR+
Lesion vs Outer Region 2	0.0516373	ER+ PR+
Lesion vs Outer Region 3	0.0683037	ER+ PR+
Lesion vs Outer Region 1	-0.0123296	Negative
Lesion vs Outer Region 2	0.00589522	Negative
Lesion vs Outer Region 3	0.0184772	Negative
Lesion vs Outer Region 1	0.00280757	ER+ PR+
Lesion vs Outer Region 2	0.00253397	ER+ PR+
Lesion vs Outer Region 3	0.00191765	ER+ PR+
Lesion vs Outer Region 1	-0.0162277	Negative
Lesion vs Outer Region 2	-0.0201384	Negative
Lesion vs Outer Region 3	-0.013011	Negative
Lesion vs Outer Region 1	0.0328273	PR+
Lesion vs Outer Region 2	0.0487687	PR+
Lesion vs Outer Region 3	0.0144231	PR+
Lesion vs Outer Region 1	0.0184884	PR+
Lesion vs Outer Region 2	0.0289232	PR+
Lesion vs Outer Region 3	0.0376552	PR+
Lesion vs Outer Region 1	-0.00368806	ER+ PR+
Lesion vs Outer Region 2	0.00549207	ER+ PR+
Lesion vs Outer Region 3	0.00927392	ER+ PR+
Lesion vs Outer Region 1	-0.00752806	ER+ PR+
Lesion vs Outer Region 2	-0.0121926	ER+ PR+
Lesion vs Outer Region 3	-0.00824382	ER+ PR+
Lesion vs Outer Region 1	0.0238246	ER+ PR+
Lesion vs Outer Region 2	0.041311	ER+ PR+
Lesion vs Outer Region 3	0.0513579	ER+ PR+
Lesion vs Outer Region 1	0.0217131	ER+ PR+ HER2+
Lesion vs Outer Region 2	0.0126584	ER+ PR+ HER2+
Lesion vs Outer Region 3	0.0111367	ER+ PR+ HER2+
Lesion vs Outer Region 1	-0.0234512	ER+ PR+ HER2+
Lesion vs Outer Region 2	-0.0311283	ER+ PR+ HER2+
Lesion vs Outer Region 3	-0.0293587	ER+ PR+ HER2+
Lesion vs Outer Region 1	0.00354634	ER+ PR+
Lesion vs Outer Region 2	-0.0100143	ER+ PR+
Lesion vs Outer Region 3	-0.0280821	ER+ PR+
Lesion vs Outer Region 1	-0.0033762	ER+ PR+
Lesion vs Outer Region 2	-0.00351199	ER+ PR+
Lesion vs Outer Region 3	-0.000659092	ER+ PR+
Lesion vs Outer Region 1	0.0163038	HER2+
Lesion vs Outer Region 2	0.00318546	HER2+
Lesion vs Outer Region 3	-0.00731499	HER2+
Lesion vs Outer Region 1	0.000267671	ER+ PR+
Lesion vs Outer Region 2	0.0113906	ER+ PR+
Lesion vs Outer Region 3	0.015477	ER+ PR+
Lesion vs Outer Region 1	-0.0403555	Negative
Lesion vs Outer Region 2	-0.0416924	Negative
Lesion vs Outer Region 3	-0.0441417	Negative
Lesion vs Outer Region 1	-0.00354024	ER+ PR+
Lesion vs Outer Region 2	0.00606075	ER+ PR+
Lesion vs Outer Region 3	0.0090122	ER+ PR+
Lesion vs Outer Region 1	-0.0255565	ER+ PR+
Lesion vs Outer Region 2	-0.0450481	ER+ PR+
Lesion vs Outer Region 3	-0.0589052	ER+ PR+
Lesion vs Outer Region 1	0.0125471	ER+ PR+
Lesion vs Outer Region 2	0.0134398	ER+ PR+
Lesion vs Outer Region 3	0.0280725	ER+ PR+
Lesion vs Outer Region 1	-0.0202736	ER+ PR+
Lesion vs Outer Region 2	-0.017814	ER+ PR+
Lesion vs Outer Region 3	-0.0100749	ER+ PR+
Lesion vs Outer Region 1	0.0556673	ER+ PR+ HER2+
Lesion vs Outer Region 2	0.0588441	ER+ PR+ HER2+
Lesion vs Outer Region 3	0.0442899	ER+ PR+ HER2+
Lesion vs Outer Region 1	-0.0363254	ER+ PR+
Lesion vs Outer Region 2	-0.0541382	ER+ PR+
Lesion vs Outer Region 3	-0.0558454	ER+ PR+
Lesion vs Outer Region 1	-0.015385	ER+ PR+
Lesion vs Outer Region 2	-0.00169972	ER+ PR+
Lesion vs Outer Region 3	-0.00234599	ER+ PR+
Lesion vs Outer Region 1	-0.0212674	ER+ PR+
Lesion vs Outer Region 2	-0.034782	ER+ PR+
Lesion vs Outer Region 3	-0.0334443	ER+ PR+
Lesion vs Outer Region 1	0.00775278	ER+ PR+
Lesion vs Outer Region 2	0.000554684	ER+ PR+
Lesion vs Outer Region 3	-0.000102599	ER+ PR+
Lesion vs Outer Region 1	0.0247093	ER+ PR+
Lesion vs Outer Region 2	0.0507993	ER+ PR+
Lesion vs Outer Region 3	0.0629435	ER+ PR+
Lesion vs Outer Region 1	0.00423957	ER+ PR+
Lesion vs Outer Region 2	0.00667992	ER+ PR+
Lesion vs Outer Region 3	-0.00126711	ER+ PR+
Lesion vs Outer Region 1	-0.0178954	ER+ PR+
Lesion vs Outer Region 2	-0.00384174	ER+ PR+
Lesion vs Outer Region 3	0.0120564	ER+ PR+
Lesion vs Outer Region 1	0.0834753	ER+ PR+
Lesion vs Outer Region 2	0.119759	ER+ PR+
Lesion vs Outer Region 3	0.126576	ER+ PR+

## Sheet: figure_6_protein_sig_recep
Region	Protein (cm)	Receptors
Lesion vs Outer Region 1	0.0829978	ER+ PR+
Lesion vs Outer Region 2	0.118031	ER+ PR+
Lesion vs Outer Region 3	0.127027	ER+ PR+
Lesion vs Outer Region 1	0.00370859	ER+ PR+
Lesion vs Outer Region 2	0.0216196	ER+ PR+
Lesion vs Outer Region 3	0.027323	ER+ PR+
Lesion vs Outer Region 1	0.0260857	ER+ PR+
Lesion vs Outer Region 2	0.0478262	ER+ PR+
Lesion vs Outer Region 3	0.0510036	ER+ PR+
Lesion vs Outer Region 1	0.00536505	ER+ PR+
Lesion vs Outer Region 2	0.0241327	ER+ PR+
Lesion vs Outer Region 3	0.0115897	ER+ PR+
Lesion vs Outer Region 1	-0.000774095	ER+ PR+
Lesion vs Outer Region 2	0.0131868	ER+ PR+
Lesion vs Outer Region 3	0.0192265	ER+ PR+
Lesion vs Outer Region 1	0.011245	ER+ PR+
Lesion vs Outer Region 2	0.0262035	ER+ PR+
Lesion vs Outer Region 3	0.0323666	ER+ PR+
Lesion vs Outer Region 1	0.0213753	Negative
Lesion vs Outer Region 2	0.0429865	Negative
Lesion vs Outer Region 3	0.0440006	Negative
Lesion vs Outer Region 1	0.0204487	ER+ PR+
Lesion vs Outer Region 2	0.0489471	ER+ PR+
Lesion vs Outer Region 3	0.0561837	ER+ PR+
Lesion vs Outer Region 1	0.00133345	ER+ PR+
Lesion vs Outer Region 2	-0.0141019	ER+ PR+
Lesion vs Outer Region 3	-0.0449877	ER+ PR+
Lesion vs Outer Region 1	0.0151607	ER+ PR+ HER2+
Lesion vs Outer Region 2	0.0127829	ER+ PR+ HER2+
Lesion vs Outer Region 3	0.0190727	ER+ PR+ HER2+
Lesion vs Outer Region 1	0.0329467	Negative
Lesion vs Outer Region 2	0.0628262	Negative
Lesion vs Outer Region 3	0.0678673	Negative
Lesion vs Outer Region 1	0.0099663	ER+ PR+
Lesion vs Outer Region 2	0.024162	ER+ PR+
Lesion vs Outer Region 3	0.0358999	ER+ PR+
Lesion vs Outer Region 1	0.000425492	ER+ PR+
Lesion vs Outer Region 2	0.0223445	ER+ PR+
Lesion vs Outer Region 3	0.0440734	ER+ PR+
Lesion vs Outer Region 1	-0.0390345	ER+ PR+
Lesion vs Outer Region 2	-0.054231	ER+ PR+
Lesion vs Outer Region 3	-0.0483354	ER+ PR+
Lesion vs Outer Region 1	-0.0103592	ER+
Lesion vs Outer Region 2	0.000854264	ER+
Lesion vs Outer Region 3	0.00433117	ER+
Lesion vs Outer Region 1	0.0514621	ER+ PR+
Lesion vs Outer Region 2	0.0597191	ER+ PR+
Lesion vs Outer Region 3	0.0584794	ER+ PR+
Lesion vs Outer Region 1	-0.00950689	ER+ PR+
Lesion vs Outer Region 2	0.00284901	ER+ PR+
Lesion vs Outer Region 3	0.0349265	ER+ PR+
Lesion vs Outer Region 1	0.0072924	Negative
Lesion vs Outer Region 2	0.0439943	Negative
Lesion vs Outer Region 3	0.0676731	Negative
Lesion vs Outer Region 1	0.0145523	ER+ PR+
Lesion vs Outer Region 2	0.0278534	ER+ PR+
Lesion vs Outer Region 3	0.0398784	ER+ PR+
Lesion vs Outer Region 1	0.0418471	ER+ PR+
Lesion vs Outer Region 2	0.0923086	ER+ PR+
Lesion vs Outer Region 3	0.120315	ER+ PR+
Lesion vs Outer Region 1	0.0123068	ER+ PR+
Lesion vs Outer Region 2	0.0378565	ER+ PR+
Lesion vs Outer Region 3	0.0566777	ER+ PR+
Lesion vs Outer Region 1	0.0203442	ER+ PR+
Lesion vs Outer Region 2	0.0450532	ER+ PR+
Lesion vs Outer Region 3	0.058664	ER+ PR+
Lesion vs Outer Region 1	0.0426504	ER+ PR+
Lesion vs Outer Region 2	0.0766911	ER+ PR+
Lesion vs Outer Region 3	0.0824927	ER+ PR+
Lesion vs Outer Region 1	0.0454071	ER+ PR+
Lesion vs Outer Region 2	0.0698738	ER+ PR+
Lesion vs Outer Region 3	0.0798031	ER+ PR+
Lesion vs Outer Region 1	0.0745616	ER+ PR+
Lesion vs Outer Region 2	0.0831843	ER+ PR+
Lesion vs Outer Region 3	0.0973561	ER+ PR+
Lesion vs Outer Region 1	0.0502267	ER+ PR+ HER2+
Lesion vs Outer Region 2	0.0768375	ER+ PR+ HER2+
Lesion vs Outer Region 3	0.0850009	ER+ PR+ HER2+
Lesion vs Outer Region 1	0.0050477	ER+ PR+ HER2+
Lesion vs Outer Region 2	0.0186589	ER+ PR+ HER2+
Lesion vs Outer Region 3	0.0216223	ER+ PR+ HER2+
Lesion vs Outer Region 1	0.030335	ER+ PR+
Lesion vs Outer Region 2	0.058901	ER+ PR+
Lesion vs Outer Region 3	0.0730327	ER+ PR+
Lesion vs Outer Region 1	-0.0115988	ER+ PR+
Lesion vs Outer Region 2	0.00750653	ER+ PR+
Lesion vs Outer Region 3	0.0154261	ER+ PR+
Lesion vs Outer Region 1	0.0234779	ER+ PR+
Lesion vs Outer Region 2	0.0422969	ER+ PR+
Lesion vs Outer Region 3	0.0458941	ER+ PR+
Lesion vs Outer Region 1	-0.0143432	ER+ PR+
Lesion vs Outer Region 2	-0.0225572	ER+ PR+
Lesion vs Outer Region 3	0.0276794	ER+ PR+
Lesion vs Outer Region 1	0.0170653	ER+ PR+
Lesion vs Outer Region 2	-0.0013154	ER+ PR+
Lesion vs Outer Region 3	0.0203626	ER+ PR+
Lesion vs Outer Region 1	-0.00650459	ER+ PR+
Lesion vs Outer Region 2	0.000614467	ER+ PR+
Lesion vs Outer Region 3	-0.00237804	ER+ PR+
Lesion vs Outer Region 1	0.0163588	ER+ PR+ HER2+
Lesion vs Outer Region 2	0.0171345	ER+ PR+ HER2+
Lesion vs Outer Region 3	0.0390426	ER+ PR+ HER2+
Lesion vs Outer Region 1	0.101258	ER+ PR+
Lesion vs Outer Region 2	0.125003	ER+ PR+
Lesion vs Outer Region 3	0.138677	ER+ PR+
Lesion vs Outer Region 1	0.0211165	ER+ PR+
Lesion vs Outer Region 2	0.0428167	ER+ PR+
Lesion vs Outer Region 3	0.0698664	ER+ PR+
Lesion vs Outer Region 1	0.0278477	ER+ PR+
Lesion vs Outer Region 2	0.0578682	ER+ PR+
Lesion vs Outer Region 3	0.0603289	ER+ PR+
Lesion vs Outer Region 1	0.0556462	ER+ PR+
Lesion vs Outer Region 2	0.0963549	ER+ PR+
Lesion vs Outer Region 3	0.133376	ER+ PR+
Lesion vs Outer Region 1	0.0186025	Negative
Lesion vs Outer Region 2	0.032943	Negative
Lesion vs Outer Region 3	0.0389875	Negative
Lesion vs Outer Region 1	0.0670067	ER+ PR+
Lesion vs Outer Region 2	0.102439	ER+ PR+
Lesion vs Outer Region 3	0.0971974	ER+ PR+
Lesion vs Outer Region 1	0.0429419	ER+ PR+
Lesion vs Outer Region 2	0.0734227	ER+ PR+
Lesion vs Outer Region 3	0.0787161	ER+ PR+
Lesion vs Outer Region 1	0.0349838	ER+ PR+
Lesion vs Outer Region 2	0.0736152	ER+ PR+
Lesion vs Outer Region 3	0.0957027	ER+ PR+
Lesion vs Outer Region 1	0.0146511	ER+ PR+
Lesion vs Outer Region 2	0.0120167	ER+ PR+
Lesion vs Outer Region 3	0.0329668	ER+ PR+
Lesion vs Outer Region 1	-0.00650234	ER+
Lesion vs Outer Region 2	0.0115624	ER+
Lesion vs Outer Region 3	0.0225814	ER+
Lesion vs Outer Region 1	0.00783318	ER+ PR+
Lesion vs Outer Region 2	-0.0129686	ER+ PR+
Lesion vs Outer Region 3	-0.0168101	ER+ PR+
Lesion vs Outer Region 1	0.101592	Negative
Lesion vs Outer Region 2	0.138061	Negative
Lesion vs Outer Region 3	0.137819	Negative
Lesion vs Outer Region 1	0.0524569	ER+ PR+
Lesion vs Outer Region 2	0.0867661	ER+ PR+
Lesion vs Outer Region 3	0.0967632	ER+ PR+
Lesion vs Outer Region 1	0.039383	ER+ PR+
Lesion vs Outer Region 2	0.0563505	ER+ PR+
Lesion vs Outer Region 3	0.0557175	ER+ PR+
Lesion vs Outer Region 1	0.0426132	ER+ PR+ HER2+
Lesion vs Outer Region 2	0.0722812	ER+ PR+ HER2+
Lesion vs Outer Region 3	0.0797121	ER+ PR+ HER2+
Lesion vs Outer Region 1	0.0599606	ER+ PR+
Lesion vs Outer Region 2	0.0805234	ER+ PR+
Lesion vs Outer Region 3	0.10386	ER+ PR+
Lesion vs Outer Region 1	0.00792669	Negative
Lesion vs Outer Region 2	0.036986	Negative
Lesion vs Outer Region 3	0.0532383	Negative
Lesion vs Outer Region 1	0.0320984	ER+ PR+
Lesion vs Outer Region 2	0.0644782	ER+ PR+
Lesion vs Outer Region 3	0.0639956	ER+ PR+
Lesion vs Outer Region 1	0.0103027	Negative
Lesion vs Outer Region 2	0.0348608	Negative
Lesion vs Outer Region 3	0.0430438	Negative
Lesion vs Outer Region 1	0.0492711	PR+
Lesion vs Outer Region 2	0.0826273	PR+
Lesion vs Outer Region 3	0.0582146	PR+
Lesion vs Outer Region 1	0.0181557	PR+
Lesion vs Outer Region 2	0.0363396	PR+
Lesion vs Outer Region 3	0.0379493	PR+
Lesion vs Outer Region 1	0.0243449	ER+ PR+
Lesion vs Outer Region 2	0.0619318	ER+ PR+
Lesion vs Outer Region 3	0.0707494	ER+ PR+
Lesion vs Outer Region 1	0.0143109	ER+ PR+
Lesion vs Outer Region 2	0.0353523	ER+ PR+
Lesion vs Outer Region 3	0.0442114	ER+ PR+
Lesion vs Outer Region 1	0.0403335	ER+ PR+
Lesion vs Outer Region 2	0.0779025	ER+ PR+
Lesion vs Outer Region 3	0.0924037	ER+ PR+
Lesion vs Outer Region 1	0.0404647	ER+ PR+ HER2+
Lesion vs Outer Region 2	0.0514546	ER+ PR+ HER2+
Lesion vs Outer Region 3	0.0554869	ER+ PR+ HER2+
Lesion vs Outer Region 1	-0.000956632	ER+ PR+ HER2+
Lesion vs Outer Region 2	0.012315	ER+ PR+ HER2+
Lesion vs Outer Region 3	0.0192635	ER+ PR+ HER2+
Lesion vs Outer Region 1	0.019017	ER+ PR+
Lesion vs Outer Region 2	0.0221675	ER+ PR+
Lesion vs Outer Region 3	0.0110877	ER+ PR+
Lesion vs Outer Region 1	0.0174907	ER+ PR+
Lesion vs Outer Region 2	0.0417984	ER+ PR+
Lesion vs Outer Region 3	0.0481986	ER+ PR+
Lesion vs Outer Region 1	0.0249079	HER2+
Lesion vs Outer Region 2	0.0192323	HER2+
Lesion vs Outer Region 3	0.0167859	HER2+
Lesion vs Outer Region 1	0.0263521	ER+ PR+
Lesion vs Outer Region 2	0.0663938	ER+ PR+
Lesion vs Outer Region 3	0.0732179	ER+ PR+
Lesion vs Outer Region 1	-0.0189421	Negative
Lesion vs Outer Region 2	-0.00698108	Negative
Lesion vs Outer Region 3	-0.00361388	Negative
Lesion vs Outer Region 1	0.0157105	ER+ PR+
Lesion vs Outer Region 2	0.0494712	ER+ PR+
Lesion vs Outer Region 3	0.0570738	ER+ PR+
Lesion vs Outer Region 1	-0.0174005	ER+ PR+
Lesion vs Outer Region 2	-0.0204651	ER+ PR+
Lesion vs Outer Region 3	-0.0202799	ER+ PR+
Lesion vs Outer Region 1	0.0306951	ER+ PR+
Lesion vs Outer Region 2	0.0532595	ER+ PR+
Lesion vs Outer Region 3	0.0690746	ER+ PR+
Lesion vs Outer Region 1	0.013086	ER+ PR+
Lesion vs Outer Region 2	0.044041	ER+ PR+
Lesion vs Outer Region 3	0.0594293	ER+ PR+
Lesion vs Outer Region 1	0.063493	ER+ PR+ HER2+
Lesion vs Outer Region 2	0.0774912	ER+ PR+ HER2+
Lesion vs Outer Region 3	0.0702955	ER+ PR+ HER2+
Lesion vs Outer Region 1	-0.0170395	ER+ PR+
Lesion vs Outer Region 2	-0.021728	ER+ PR+
Lesion vs Outer Region 3	-0.0152455	ER+ PR+
Lesion vs Outer Region 1	0.00317279	ER+ PR+
Lesion vs Outer Region 2	0.0336736	ER+ PR+
Lesion vs Outer Region 3	0.0381687	ER+ PR+
Lesion vs Outer Region 1	-0.00255217	ER+ PR+
Lesion vs Outer Region 2	0.00123477	ER+ PR+
Lesion vs Outer Region 3	0.00838304	ER+ PR+
Lesion vs Outer Region 1	0.0291166	ER+ PR+
Lesion vs Outer Region 2	0.0494766	ER+ PR+
Lesion vs Outer Region 3	0.0534154	ER+ PR+
Lesion vs Outer Region 1	0.0367866	ER+ PR+
Lesion vs Outer Region 2	0.0771255	ER+ PR+
Lesion vs Outer Region 3	0.0945272	ER+ PR+
Lesion vs Outer Region 1	0.0278868	ER+ PR+
Lesion vs Outer Region 2	0.0538809	ER+ PR+
Lesion vs Outer Region 3	0.0520125	ER+ PR+
Lesion vs Outer Region 1	0.0050801	ER+ PR+
Lesion vs Outer Region 2	0.0360679	ER+ PR+
Lesion vs Outer Region 3	0.0545241	ER+ PR+
Lesion vs Outer Region 1	0.0905953	ER+ PR+
Lesion vs Outer Region 2	0.141138	ER+ PR+
Lesion vs Outer Region 3	0.154042	ER+ PR+

## Sheet: figure_6_pos_v_neg
composition	outer_region	triple negative vs triple positive	p-value	triple negative vs ER+/PR+	pvalue
lipid	1	0.0144789	0.549746	0.00523931	0.852303
lipid	2	-0.0127464	0.583087	-0.00704418	0.640626
lipid	3	-0.0113409	0.369209	-0.00937202	0.571826
water	1	-0.0184289	0.556146	-0.00819484	0.910115
water	2	0.00293789	0.954982	0.00624523	0.792256
water	3	0.00246834	0.923095	0.011125	0.841959
protein	1	-0.0139592	0.674872	-0.00599607	0.918868
protein	2	0.00492953	0.751798	-0.0050669	0.802357
protein	3	0.0013547	0.672072	-0.00709803	0.889238
